# Supplementary material for: Initial Survival and Development of Planted European Beech (Fagus sylvatica L.) and Small-Leaved Lime (Tilia cordata Mill.) Seedlings Competing with Black Cherry (Prunus serotina Ehrh.)
Source: Plants (Basel). 2020 May 27;9(6):677. doi: 10.3390/plants9060677 (PMC7357064; doi:10.3390/plants9060677)
Supplement: Supplementary file 1 [file plants-09-00677-s001.zip]

Archive with 7 entries (6 files):
- Table_S2.xlsx
- __MACOSX/
- __MACOSX/._Table_S2.xlsx
- Table S3_Abbreviations.docx
- __MACOSX/._Table S3_Abbreviations.docx
- Table_S1.xlsx
- __MACOSX/._Table_S1.xlsx
