# Supplementary material for: Initial Survival and Development of Planted European Beech (Fagus sylvatica L.) and Small-Leaved Lime (Tilia cordata Mill.) Seedlings Competing with Black Cherry (Prunus serotina Ehrh.)
Source: Plants (Basel). 2020 May 27;9(6):677. doi: 10.3390/plants9060677 (PMC7357064; doi:10.3390/plants9060677)
Supplement: Supplementary file 1 [file plants-09-00677-s001.zip › Table_S2.xlsx]

## Sheet: data
block	species	protection	treatment	plant_no	tree-ID	stand	saplings_death	harvested	harvest_no	no_scan	weight_scan	leaf_area_scan	LM	SM	RM	BM
0	FS			01	0FS01		n	nursery						9.566	11.941	1.322
0	FS			02	0FS02		n	nursery						8.895	13.587	2.286
0	FS			03	0FS03		n	nursery						10.438	21.481	4.387
0	FS			04	0FS04		n	nursery						5.955	7	1.08
0	FS			05	0FS05		n	nursery						7.335	9.967	2.386
0	FS			06	0FS06		n	nursery						6.065	8.474	1.637
0	FS			07	0FS07		n	nursery						17.304	21.748	6.224
0	FS			08	0FS08		n	nursery						13.071	24.038	7.949
0	FS			09	0FS09		n	nursery						9.043	21.743	3.423
0	FS			10	0FS10		n	nursery						7.416	9.507	1.566
0	FS			11	0FS11		n	nursery						5.869	6.6	0.923
0	FS			12	0FS12		n	nursery						9.578	14.012	4.241
0	FS			13	0FS13		n	nursery						18.378	28.255	13
0	FS			14	0FS14		n	nursery						10.438	15.136	4.316
0	FS			15	0FS15		n	nursery						8.457	14.784	2.926
0	FS			16	0FS16		n	nursery						9.496	10.372	1.056
0	FS			17	0FS17		n	nursery						5.697	14.709	2.143
0	FS			18	0FS18		n	nursery						12.239	16.098	3.544
0	FS			19	0FS19		n	nursery						8.858	14.388	2.57
0	FS			20	0FS20		n	nursery						5.193	9.478	0.952
0	FS			21	0FS21		n	nursery						9.042	12.076	1.385
0	FS			22	0FS22		n	nursery						14.681	19.224	9.072
0	FS			23	0FS23		n	nursery						13.507	11.843	3.791
0	FS			24	0FS24		n	nursery						9.293	15.865	5.07
0	FS			25	0FS25		n	nursery						6.554	9.208	1.352
0	FS			26	0FS26		n	nursery						6.314	9.948	1.407
0	FS			27	0FS27		n	nursery						5.589	7.807	1.096
0	FS			28	0FS28		n	nursery						12.017	18.276	1.6
0	FS			29	0FS29		n	nursery						4.979	8.38	0.948
0	FS			30	0FS30		n	nursery						9.395	15.886	4.172
0	TC			01	0TC01		n	nursery						3.573	4.308	0.744
0	TC			02	0TC02		n	nursery						1.77	1.637	0.054
0	TC			03	0TC03		n	nursery						3.73	5.469	0.154
0	TC			04	0TC04		n	nursery						3.563	3.641	0
0	TC			05	0TC05		n	nursery						3.702	4.034	0.478
0	TC			06	0TC06		n	nursery						1.834	1.71	0.007
0	TC			07	0TC07		n	nursery						1.467	2.389	0.055
0	TC			08	0TC08		n	nursery						1.866	2.506	0.273
0	TC			09	0TC09		n	nursery						4.842	11.273	0.034
0	TC			10	0TC10		n	nursery						1.792	1.979	0.022
0	TC			11	0TC11		n	nursery						3.974	4.008	0.247
0	TC			12	0TC12		n	nursery						2.692	3.076	0.042
0	TC			13	0TC13		n	nursery						3.433	5.239	0.139
0	TC			14	0TC14		n	nursery						6.991	8.935	0
0	TC			15	0TC15		n	nursery						1.569	1.811	0.111
0	TC			16	0TC16		n	nursery						4.288	5.773	1.092
0	TC			17	0TC17		n	nursery						2.972	5.763	0.128
0	TC			18	0TC18		n	nursery						4.985	6.532	0.167
0	TC			19	0TC19		n	nursery						2.505	3.15	0.121
0	TC			20	0TC20		n	nursery						2.716	2.791	0.027
0	TC			21	0TC21		n	nursery						2.774	2.71	0
0	TC			22	0TC22		n	nursery						2.038	1.051	0.083
0	TC			23	0TC23		n	nursery						2.709	3.458	0.067
0	TC			24	0TC24		n	nursery						2.657	4.799	0.037
0	TC			25	0TC25		n	nursery						4.135	5.735	0
0	TC			26	0TC26		n	nursery						3.663	4.117	0.095
0	TC			27	0TC27		n	nursery						7.257	10.426	1.397
0	TC			28	0TC28		n	nursery						1.647	1.588	0.094
01	FS	f	F	01	01FSfF01	c3
01	FS	f	F	02	01FSfF02	c3
01	FS	f	F	03	01FSfF03	c3
01	FS	f	F	04	01FSfF04	c3
01	FS	f	F	05	01FSfF05	c3
01	FS	f	F	06	01FSfF06	c3
01	FS	f	F	07	01FSfF07	c3
01	FS	f	F	08	01FSfF08	c3
01	FS	f	F	09	01FSfF09	c3
01	FS	f	F	10	01FSfF10	c3	h17	2017	1	22	0.37	83.5493	3.337	12.9849	21.67	3.919
01	FS	f	F	11	01FSfF11	c3
01	FS	f	F	12	01FSfF12	c3
01	FS	f	F	13	01FSfF13	c3
01	FS	f	F	14	01FSfF14	c3
01	FS	f	F	15	01FSfF15	c3
01	FS	f	F	16	01FSfF16	c3
01	FS	f	F	17	01FSfF17	c3	h17	2017	2	20	0.438	106.123	3.634	14.5183	21.63	6.713
01	FS	f	F	18	01FSfF18	c3
01	FS	f	F	19	01FSfF19	c3
01	FS	f	F	20	01FSfF20	c3
01	FS	f	F	21	01FSfF21	c3
01	FS	f	F	22	01FSfF22	c3
01	FS	f	F	23	01FSfF23	c3
01	FS	f	F	24	01FSfF24	c3
01	FS	f	F	25	01FSfF25	c3
01	FS	f	F	26	01FSfF26	c3
01	FS	f	F	27	01FSfF27	c3
01	FS	f	F	28	01FSfF28	c3
01	FS	f	F	29	01FSfF29	c3
01	FS	f	F	30	01FSfF30	c3	h17	2017	3	20	0.406	69.3164	1.909	8.7717	11.154	2.411
01	FS	f	F	31	01FSfF31	c3
01	FS	f	F	32	01FSfF32	c3
01	FS	f	G	01	01FSfG01	c3
01	FS	f	G	02	01FSfG02	c3	vp17
01	FS	f	G	03	01FSfG03	c3
01	FS	f	G	04	01FSfG04	c3
01	FS	f	G	05	01FSfG05	c3
01	FS	f	G	06	01FSfG06	c3	h17	2017	4	20	0.646	154.148	2.868	12.5668	20.008	5.015
01	FS	f	G	07	01FSfG07	c3
01	FS	f	G	08	01FSfG08	c3
01	FS	f	G	09	01FSfG09	c3
01	FS	f	G	10	01FSfG10	c3
01	FS	f	G	11	01FSfG11	c3
01	FS	f	G	12	01FSfG12	c3
01	FS	f	G	13	01FSfG13	c3
01	FS	f	G	14	01FSfG14	c3	h17	2017	5	20	0.336	84.7165	2.203	5.2522	11.899	3.122
01	FS	f	G	15	01FSfG15	c3
01	FS	f	G	16	01FSfG16	c3
01	FS	f	G	17	01FSfG17	c3
01	FS	f	G	18	01FSfG18	c3
01	FS	f	G	19	01FSfG19	c3
01	FS	f	G	20	01FSfG20	c3
01	FS	f	G	21	01FSfG21	c3
01	FS	f	G	22	01FSfG22	c3
01	FS	f	G	23	01FSfG23	c3
01	FS	f	G	24	01FSfG24	c3
01	FS	f	G	25	01FSfG25	c3
01	FS	f	G	26	01FSfG26	c3
01	FS	f	G	27	01FSfG27	c3
01	FS	f	G	28	01FSfG28	c3
01	FS	f	G	29	01FSfG29	c3	h17	2017	6	20	0.4	81.7536	1.793	8.6322	12.822	1.722
01	FS	f	G	30	01FSfG30	c3
01	FS	f	G	31	01FSfG31	c3
01	FS	f	G	32	01FSfG32	c3
01	FS	f	C	01	01FSfC01	c3
01	FS	f	C	02	01FSfC02	c3
01	FS	f	C	03	01FSfC03	c3
01	FS	f	C	04	01FSfC04	c3
01	FS	f	C	05	01FSfC05	c3
01	FS	f	C	06	01FSfC06	c3
01	FS	f	C	07	01FSfC07	c3
01	FS	f	C	08	01FSfC08	c3
01	FS	f	C	09	01FSfC09	c3
01	FS	f	C	10	01FSfC10	c3	h17	2017	7	19	0.998	209.743	2.947	15.6902	20.39	2.523
01	FS	f	C	11	01FSfC11	c3
01	FS	f	C	12	01FSfC12	c3
01	FS	f	C	13	01FSfC13	c3
01	FS	f	C	14	01FSfC14	c3
01	FS	f	C	15	01FSfC15	c3
01	FS	f	C	16	01FSfC16	c3	h17	2017	8	20	0.41	86.8092	2.545	7.3108	16.817	2.272
01	FS	f	C	17	01FSfC17	c3
01	FS	f	C	18	01FSfC18	c3
01	FS	f	C	19	01FSfC19	c3
01	FS	f	C	20	01FSfC20	c3
01	FS	f	C	21	01FSfC21	c3
01	FS	f	C	22	01FSfC22	c3	h17	2017	9	20	0.583	119.732	3.068	13.1482	23.418	2.468
01	FS	f	C	23	01FSfC23	c3
01	FS	f	C	24	01FSfC24	c3	vp17
01	FS	f	C	25	01FSfC25	c3
01	FS	f	C	26	01FSfC26	c3
01	FS	f	C	27	01FSfC27	c3
01	FS	f	C	28	01FSfC28	c3
01	FS	f	C	29	01FSfC29	c3
01	FS	f	C	30	01FSfC30	c3
01	FS	f	C	31	01FSfC31	c3
01	FS	f	C	32	01FSfC32	c3
01	FS	u	F	01	01FSuF01	c3
01	FS	u	F	02	01FSuF02	c3
01	FS	u	F	03	01FSuF03	c3
01	FS	u	F	04	01FSuF04	c3
01	FS	u	F	05	01FSuF05	c3
01	FS	u	F	06	01FSuF06	c3
01	FS	u	F	07	01FSuF07	c3
01	FS	u	F	08	01FSuF08	c3	h17	2017	10	20	0.337		2.302	13.4344	12.085	2.424
01	FS	u	F	09	01FSuF09	c3
01	FS	u	F	10	01FSuF10	c3
01	FS	u	F	11	01FSuF11	c3	h17	2017	11	20	0.39		3.175	10.1386	17.668	2.969
01	FS	u	F	12	01FSuF12	c3
01	FS	u	F	13	01FSuF13	c3
01	FS	u	F	14	01FSuF14	c3
01	FS	u	F	15	01FSuF15	c3
01	FS	u	F	16	01FSuF16	c3
01	FS	u	F	17	01FSuF17	c3
01	FS	u	F	18	01FSuF18	c3
01	FS	u	F	19	01FSuF19	c3
01	FS	u	F	20	01FSuF20	c3
01	FS	u	F	21	01FSuF21	c3
01	FS	u	F	22	01FSuF22	c3
01	FS	u	F	23	01FSuF23	c3	h17	2017	12	20	0.443		5.665	17.4854	30.689	5.713
01	FS	u	F	24	01FSuF24	c3
01	FS	u	F	25	01FSuF25	c3
01	FS	u	F	26	01FSuF26	c3
01	FS	u	F	27	01FSuF27	c3
01	FS	u	F	28	01FSuF28	c3
01	FS	u	F	29	01FSuF29	c3
01	FS	u	F	30	01FSuF30	c3
01	FS	u	F	31	01FSuF31	c3
01	FS	u	F	32	01FSuF32	c3
01	FS	u	G	01	01FSuG01	c3	h17	2017	13	21	0.346		2.039	15.3629	20.173	2.675
01	FS	u	G	02	01FSuG02	c3	vp17
01	FS	u	G	03	01FSuG03	c3	vp17
01	FS	u	G	04	01FSuG04	c3	vp17
01	FS	u	G	05	01FSuG05	c3
01	FS	u	G	06	01FSuG06	c3
01	FS	u	G	07	01FSuG07	c3
01	FS	u	G	08	01FSuG08	c3
01	FS	u	G	09	01FSuG09	c3
01	FS	u	G	10	01FSuG10	c3
01	FS	u	G	11	01FSuG11	c3
01	FS	u	G	12	01FSuG12	c3
01	FS	u	G	13	01FSuG13	c3
01	FS	u	G	14	01FSuG14	c3
01	FS	u	G	15	01FSuG15	c3
01	FS	u	G	16	01FSuG16	c3
01	FS	u	G	17	01FSuG17	c3
01	FS	u	G	18	01FSuG18	c3	h17	2017	14	20	0.5		3.281	10.2091	15.987	3.822
01	FS	u	G	19	01FSuG19	c3
01	FS	u	G	20	01FSuG20	c3
01	FS	u	G	21	01FSuG21	c3
01	FS	u	G	22	01FSuG22	c3	h17	2017	15	20	0.58		1.036	5.4836	9.714	1.107
01	FS	u	G	23	01FSuG23	c3
01	FS	u	G	24	01FSuG24	c3
01	FS	u	G	25	01FSuG25	c3
01	FS	u	G	26	01FSuG26	c3
01	FS	u	G	27	01FSuG27	c3
01	FS	u	G	28	01FSuG28	c3
01	FS	u	G	29	01FSuG29	c3
01	FS	u	G	30	01FSuG30	c3
01	FS	u	G	31	01FSuG31	c3
01	FS	u	G	32	01FSuG32	c3
01	FS	u	C	01	01FSuC01	c3	h17	2017	16	11	0.174		0.174	4.816	9.201	1.557
01	FS	u	C	02	01FSuC02	c3
01	FS	u	C	03	01FSuC03	c3
01	FS	u	C	04	01FSuC04	c3
01	FS	u	C	05	01FSuC05	c3	vp17
01	FS	u	C	06	01FSuC06	c3
01	FS	u	C	07	01FSuC07	c3
01	FS	u	C	08	01FSuC08	c3
01	FS	u	C	09	01FSuC09	c3
01	FS	u	C	10	01FSuC10	c3
01	FS	u	C	11	01FSuC11	c3
01	FS	u	C	12	01FSuC12	c3
01	FS	u	C	13	01FSuC13	c3
01	FS	u	C	14	01FSuC14	c3	h17	2017	17	12	0.169		1.7	16.0603	9.434	3.003
01	FS	u	C	15	01FSuC15	c3
01	FS	u	C	16	01FSuC16	c3
01	FS	u	C	17	01FSuC17	c3
01	FS	u	C	18	01FSuC18	c3
01	FS	u	C	19	01FSuC19	c3
01	FS	u	C	20	01FSuC20	c3
01	FS	u	C	21	01FSuC21	c3
01	FS	u	C	22	01FSuC22	c3
01	FS	u	C	23	01FSuC23	c3
01	FS	u	C	24	01FSuC24	c3
01	FS	u	C	25	01FSuC25	c3
01	FS	u	C	26	01FSuC26	c3
01	FS	u	C	27	01FSuC27	c3
01	FS	u	C	28	01FSuC28	c3
01	FS	u	C	29	01FSuC29	c3
01	FS	u	C	30	01FSuC30	c3	h17	2017	18	20	0.578		1.866	8.7554	14.023	2.091
01	FS	u	C	31	01FSuC31	c3
01	FS	u	C	32	01FSuC32	c3
01	TC	f	F	01	01TCfF01	c3	vp17
01	TC	f	F	02	01TCfF02	c3
01	TC	f	F	03	01TCfF03	c3
01	TC	f	F	04	01TCfF04	c3
01	TC	f	F	05	01TCfF05	c3
01	TC	f	F	06	01TCfF06	c3
01	TC	f	F	07	01TCfF07	c3
01	TC	f	F	08	01TCfF08	c3
01	TC	f	F	09	01TCfF09	c3
01	TC	f	F	10	01TCfF10	c3	h17	2017	19	10	0.333	106.393	0.418	1.8501	2.255	0.25
01	TC	f	F	11	01TCfF11	c3
01	TC	f	F	12	01TCfF12	c3
01	TC	f	F	13	01TCfF13	c3
01	TC	f	F	14	01TCfF14	c3	h17	2017	20	10	0.613	168.862	0.794	3.3078	5.348	0.097
01	TC	f	F	15	01TCfF15	c3
01	TC	f	F	16	01TCfF16	c3
01	TC	f	F	17	01TCfF17	c3
01	TC	f	F	18	01TCfF18	c3
01	TC	f	F	19	01TCfF19	c3
01	TC	f	F	20	01TCfF20	c3
01	TC	f	F	21	01TCfF21	c3
01	TC	f	F	22	01TCfF22	c3
01	TC	f	F	23	01TCfF23	c3
01	TC	f	F	24	01TCfF24	c3	vp17
01	TC	f	F	25	01TCfF25	c3	h17	2017	21	8	0.171	54.5659	0.171	1.0702	1.06	0.052
01	TC	f	F	26	01TCfF26	c3
01	TC	f	F	27	01TCfF27	c3
01	TC	f	F	28	01TCfF28	c3
01	TC	f	F	29	01TCfF29	c3
01	TC	f	F	30	01TCfF30	c3
01	TC	f	F	31	01TCfF31	c3
01	TC	f	F	32	01TCfF32	c3
01	TC	f	G	01	01TCfG01	c3
01	TC	f	G	02	01TCfG02	c3
01	TC	f	G	03	01TCfG03	c3
01	TC	f	G	04	01TCfG04	c3	h17	2017	22	10	0.814	199.423	1.286	4.9805	9.097	0.2
01	TC	f	G	05	01TCfG05	c3
01	TC	f	G	06	01TCfG06	c3
01	TC	f	G	07	01TCfG07	c3
01	TC	f	G	08	01TCfG08	c3
01	TC	f	G	09	01TCfG09	c3
01	TC	f	G	10	01TCfG10	c3
01	TC	f	G	11	01TCfG11	c3
01	TC	f	G	12	01TCfG12	c3	h17	2017	23	10	0.816	196.238	2.007	6.9396	13.15	0.587
01	TC	f	G	13	01TCfG13	c3
01	TC	f	G	14	01TCfG14	c3
01	TC	f	G	15	01TCfG15	c3
01	TC	f	G	16	01TCfG16	c3
01	TC	f	G	17	01TCfG17	c3
01	TC	f	G	18	01TCfG18	c3
01	TC	f	G	19	01TCfG19	c3
01	TC	f	G	20	01TCfG20	c3
01	TC	f	G	21	01TCfG21	c3
01	TC	f	G	22	01TCfG22	c3
01	TC	f	G	23	01TCfG23	c3
01	TC	f	G	24	01TCfG24	c3
01	TC	f	G	25	01TCfG25	c3
01	TC	f	G	26	01TCfG26	c3
01	TC	f	G	27	01TCfG27	c3
01	TC	f	G	28	01TCfG28	c3
01	TC	f	G	29	01TCfG29	c3	h17	2017	24	10	0.514	155.695	0.514	3.2054	4.104	0.539
01	TC	f	G	30	01TCfG30	c3
01	TC	f	G	31	01TCfG31	c3
01	TC	f	G	32	01TCfG32	c3
01	TC	f	C	01	01TCfC01	c3
01	TC	f	C	02	01TCfC02	c3
01	TC	f	C	03	01TCfC03	c3
01	TC	f	C	04	01TCfC04	c3
01	TC	f	C	05	01TCfC05	c3
01	TC	f	C	06	01TCfC06	c3
01	TC	f	C	07	01TCfC07	c3
01	TC	f	C	08	01TCfC08	c3	vp17
01	TC	f	C	09	01TCfC09	c3	h17	2017	25	9	0.731	156.005	0.731	2.2696	3.876	0.087
01	TC	f	C	10	01TCfC10	c3
01	TC	f	C	11	01TCfC11	c3
01	TC	f	C	12	01TCfC12	c3
01	TC	f	C	13	01TCfC13	c3
01	TC	f	C	14	01TCfC14	c3
01	TC	f	C	15	01TCfC15	c3
01	TC	f	C	16	01TCfC16	c3
01	TC	f	C	17	01TCfC17	c3
01	TC	f	C	18	01TCfC18	c3
01	TC	f	C	19	01TCfC19	c3	h17	2017	26	10	0.829	177.879	1.484	3.4434	5.522	0.688
01	TC	f	C	20	01TCfC20	c3
01	TC	f	C	21	01TCfC21	c3	h17	2017	27	12	0.645	162.474	0.645	2.1573	2.906	0.092
01	TC	f	C	22	01TCfC22	c3
01	TC	f	C	23	01TCfC23	c3
01	TC	f	C	24	01TCfC24	c3
01	TC	f	C	25	01TCfC25	c3
01	TC	f	C	26	01TCfC26	c3
01	TC	f	C	27	01TCfC27	c3
01	TC	f	C	28	01TCfC28	c3
01	TC	f	C	29	01TCfC29	c3
01	TC	f	C	30	01TCfC30	c3
01	TC	f	C	31	01TCfC31	c3
01	TC	f	C	32	01TCfC32	c3
01	TC	u	F	01	01TCuF01	c3
01	TC	u	F	02	01TCuF02	c3	vp17
01	TC	u	F	03	01TCuF03	c3	vp17
01	TC	u	F	04	01TCuF04	c3
01	TC	u	F	05	01TCuF05	c3
01	TC	u	F	06	01TCuF06	c3
01	TC	u	F	07	01TCuF07	c3
01	TC	u	F	08	01TCuF08	c3
01	TC	u	F	09	01TCuF09	c3
01	TC	u	F	10	01TCuF10	c3	h17	2017	28	10	0.533		1.366	3.9597	5.895	0.945
01	TC	u	F	11	01TCuF11	c3	h17	2017	29	6	0.601		0.601	3.473	5.442	0.497
01	TC	u	F	12	01TCuF12	c3
01	TC	u	F	13	01TCuF13	c3
01	TC	u	F	14	01TCuF14	c3
01	TC	u	F	15	01TCuF15	c3
01	TC	u	F	16	01TCuF16	c3
01	TC	u	F	17	01TCuF17	c3
01	TC	u	F	18	01TCuF18	c3	vp17
01	TC	u	F	19	01TCuF19	c3	vp17
01	TC	u	F	20	01TCuF20	c3
01	TC	u	F	21	01TCuF21	c3
01	TC	u	F	22	01TCuF22	c3	h17	2017	30	10	0.378		0.378	1.3718	2.732	0.319
01	TC	u	F	23	01TCuF23	c3
01	TC	u	F	24	01TCuF24	c3
01	TC	u	F	25	01TCuF25	c3
01	TC	u	F	26	01TCuF26	c3	vp17
01	TC	u	F	27	01TCuF27	c3
01	TC	u	F	28	01TCuF28	c3
01	TC	u	F	29	01TCuF29	c3
01	TC	u	F	30	01TCuF30	c3
01	TC	u	F	31	01TCuF31	c3
01	TC	u	F	32	01TCuF32	c3	vp17
01	TC	u	G	01	01TCuG01	c3
01	TC	u	G	02	01TCuG02	c3
01	TC	u	G	03	01TCuG03	c3
01	TC	u	G	04	01TCuG04	c3
01	TC	u	G	05	01TCuG05	c3	h17	2017	31	10	0.534		0.648	2.6191	4.208	0.07
01	TC	u	G	06	01TCuG06	c3	vp17
01	TC	u	G	07	01TCuG07	c3
01	TC	u	G	08	01TCuG08	c3
01	TC	u	G	09	01TCuG09	c3
01	TC	u	G	10	01TCuG10	c3
01	TC	u	G	11	01TCuG11	c3
01	TC	u	G	12	01TCuG12	c3
01	TC	u	G	13	01TCuG13	c3	h17	2017	32	7	0.166		0.166	1.7435	2.07	0.055
01	TC	u	G	14	01TCuG14	c3	ap
01	TC	u	G	15	01TCuG15	c3
01	TC	u	G	16	01TCuG16	c3	vp17
01	TC	u	G	17	01TCuG17	c3
01	TC	u	G	18	01TCuG18	c3
01	TC	u	G	19	01TCuG19	c3
01	TC	u	G	20	01TCuG20	c3
01	TC	u	G	21	01TCuG21	c3	h17	2017	33	6	0.418		0.418	2.6052	3.071	0.157
01	TC	u	G	22	01TCuG22	c3
01	TC	u	G	23	01TCuG23	c3
01	TC	u	G	24	01TCuG24	c3
01	TC	u	G	25	01TCuG25	c3
01	TC	u	G	26	01TCuG26	c3
01	TC	u	G	27	01TCuG27	c3
01	TC	u	G	28	01TCuG28	c3
01	TC	u	G	29	01TCuG29	c3
01	TC	u	G	30	01TCuG30	c3
01	TC	u	G	31	01TCuG31	c3
01	TC	u	G	32	01TCuG32	c3
01	TC	u	C	01	01TCuC01	c3	h17	2017	34	10	0.458		1.145	4.5785	10.121	0.614
01	TC	u	C	02	01TCuC02	c3
01	TC	u	C	03	01TCuC03	c3
01	TC	u	C	04	01TCuC04	c3
01	TC	u	C	05	01TCuC05	c3
01	TC	u	C	06	01TCuC06	c3
01	TC	u	C	07	01TCuC07	c3
01	TC	u	C	08	01TCuC08	c3
01	TC	u	C	09	01TCuC09	c3
01	TC	u	C	10	01TCuC10	c3
01	TC	u	C	11	01TCuC11	c3	h17	2017	35	10	0.477		0.541	2.9927	2.827	0.058
01	TC	u	C	12	01TCuC12	c3
01	TC	u	C	13	01TCuC13	c3
01	TC	u	C	14	01TCuC14	c3
01	TC	u	C	15	01TCuC15	c3
01	TC	u	C	16	01TCuC16	c3
01	TC	u	C	17	01TCuC17	c3
01	TC	u	C	18	01TCuC18	c3
01	TC	u	C	19	01TCuC19	c3
01	TC	u	C	20	01TCuC20	c3
01	TC	u	C	21	01TCuC21	c3
01	TC	u	C	22	01TCuC22	c3
01	TC	u	C	23	01TCuC23	c3
01	TC	u	C	24	01TCuC24	c3
01	TC	u	C	25	01TCuC25	c3
01	TC	u	C	26	01TCuC26	c3
01	TC	u	C	27	01TCuC27	c3
01	TC	u	C	28	01TCuC28	c3
01	TC	u	C	29	01TCuC29	c3	h17	2017	36	10	0.85		1.851	5.157	9.214	0.456
01	TC	u	C	30	01TCuC30	c3
01	TC	u	C	31	01TCuC31	c3
01	TC	u	C	32	01TCuC32	c3
02	FS	f	F	01	02FSfF01	c3
02	FS	f	F	02	02FSfF02	c3
02	FS	f	F	03	02FSfF03	c3
02	FS	f	F	04	02FSfF04	c3	h17	2017	37	20	0.432	96.8529	2.821	9.5472	15.879	3.583
02	FS	f	F	05	02FSfF05	c3	vp17
02	FS	f	F	06	02FSfF06	c3
02	FS	f	F	07	02FSfF07	c3
02	FS	f	F	08	02FSfF08	c3
02	FS	f	F	09	02FSfF09	c3
02	FS	f	F	10	02FSfF10	c3
02	FS	f	F	11	02FSfF11	c3
02	FS	f	F	12	02FSfF12	c3
02	FS	f	F	13	02FSfF13	c3	h17	2017	38	20	0.379	83.2655	1.773	9.2013	11.232	1.842
02	FS	f	F	14	02FSfF14	c3
02	FS	f	F	15	02FSfF15	c3
02	FS	f	F	16	02FSfF16	c3
02	FS	f	F	17	02FSfF17	c3
02	FS	f	F	18	02FSfF18	c3
02	FS	f	F	19	02FSfF19	c3
02	FS	f	F	20	02FSfF20	c3
02	FS	f	F	21	02FSfF21	c3
02	FS	f	F	22	02FSfF22	c3
02	FS	f	F	23	02FSfF23	c3	h17	2017	39	20	0.313	66.6255	2.83	8.8396	16.828	4.2
02	FS	f	F	24	02FSfF24	c3
02	FS	f	F	25	02FSfF25	c3
02	FS	f	F	26	02FSfF26	c3
02	FS	f	F	27	02FSfF27	c3
02	FS	f	F	28	02FSfF28	c3
02	FS	f	F	29	02FSfF29	c3
02	FS	f	F	30	02FSfF30	c3
02	FS	f	F	31	02FSfF31	c3
02	FS	f	F	32	02FSfF32	c3
02	FS	f	G	01	02FSfG01	c3
02	FS	f	G	02	02FSfG02	c3
02	FS	f	G	03	02FSfG03	c3
02	FS	f	G	04	02FSfG04	c3
02	FS	f	G	05	02FSfG05	c3
02	FS	f	G	06	02FSfG06	c3
02	FS	f	G	07	02FSfG07	c3	h17	2017	40	20	0.489	123.987	1.657	5.3675	8.125	1.452
02	FS	f	G	08	02FSfG08	c3
02	FS	f	G	09	02FSfG09	c3
02	FS	f	G	10	02FSfG10	c3
02	FS	f	G	11	02FSfG11	c3
02	FS	f	G	12	02FSfG12	c3
02	FS	f	G	13	02FSfG13	c3
02	FS	f	G	14	02FSfG14	c3
02	FS	f	G	15	02FSfG15	c3
02	FS	f	G	16	02FSfG16	c3
02	FS	f	G	17	02FSfG17	c3
02	FS	f	G	18	02FSfG18	c3	h17	2017	41	21	0.452	91.1458	4.235	10.7781	21.796	5.465
02	FS	f	G	19	02FSfG19	c3
02	FS	f	G	20	02FSfG20	c3
02	FS	f	G	21	02FSfG21	c3
02	FS	f	G	22	02FSfG22	c3
02	FS	f	G	23	02FSfG23	c3
02	FS	f	G	24	02FSfG24	c3
02	FS	f	G	25	02FSfG25	c3
02	FS	f	G	26	02FSfG26	c3
02	FS	f	G	27	02FSfG27	c3
02	FS	f	G	28	02FSfG28	c3
02	FS	f	G	29	02FSfG29	c3	h17	2017	42	21	0.428	91.0117	2.98	7.2512	13.362	1.499
02	FS	f	G	30	02FSfG30	c3
02	FS	f	G	31	02FSfG31	c3
02	FS	f	G	32	02FSfG32	c3
02	FS	f	C	01	02FSfC01	c3	h17	2017	43	20	0.616	114.301	2.728	9.6783	12.471	1.869
02	FS	f	C	02	02FSfC02	c3
02	FS	f	C	03	02FSfC03	c3
02	FS	f	C	04	02FSfC04	c3
02	FS	f	C	05	02FSfC05	c3
02	FS	f	C	06	02FSfC06	c3
02	FS	f	C	07	02FSfC07	c3
02	FS	f	C	08	02FSfC08	c3
02	FS	f	C	09	02FSfC09	c3
02	FS	f	C	10	02FSfC10	c3
02	FS	f	C	11	02FSfC11	c3
02	FS	f	C	12	02FSfC12	c3
02	FS	f	C	13	02FSfC13	c3
02	FS	f	C	14	02FSfC14	c3
02	FS	f	C	15	02FSfC15	c3
02	FS	f	C	16	02FSfC16	c3
02	FS	f	C	17	02FSfC17	c3
02	FS	f	C	18	02FSfC18	c3
02	FS	f	C	19	02FSfC19	c3
02	FS	f	C	20	02FSfC20	c3	h17	2017	44	20	0.528	134.264	2.465	7.6741	7.119	1.727
02	FS	f	C	21	02FSfC21	c3
02	FS	f	C	22	02FSfC22	c3
02	FS	f	C	23	02FSfC23	c3
02	FS	f	C	24	02FSfC24	c3
02	FS	f	C	25	02FSfC25	c3
02	FS	f	C	26	02FSfC26	c3
02	FS	f	C	27	02FSfC27	c3
02	FS	f	C	28	02FSfC28	c3
02	FS	f	C	29	02FSfC29	c3
02	FS	f	C	30	02FSfC30	c3	h17	2017	45	20	0.398	89.398	2.689	8.7758	11.528	3.377
02	FS	f	C	31	02FSfC31	c3
02	FS	f	C	32	02FSfC32	c3	vp17
02	FS	u	F	01	02FSuF01	c3	h17	2017	46	20	0.592		3.711	11.126	13.429	2.655
02	FS	u	F	02	02FSuF02	c3
02	FS	u	F	03	02FSuF03	c3	vp17
02	FS	u	F	04	02FSuF04	c3
02	FS	u	F	05	02FSuF05	c3
02	FS	u	F	06	02FSuF06	c3
02	FS	u	F	07	02FSuF07	c3
02	FS	u	F	08	02FSuF08	c3
02	FS	u	F	09	02FSuF09	c3
02	FS	u	F	10	02FSuF10	c3
02	FS	u	F	11	02FSuF11	c3	h17	2017	47	20	0.539		1.871	15.2107	16.481	3.737
02	FS	u	F	12	02FSuF12	c3
02	FS	u	F	13	02FSuF13	c3
02	FS	u	F	14	02FSuF14	c3
02	FS	u	F	15	02FSuF15	c3
02	FS	u	F	16	02FSuF16	c3
02	FS	u	F	17	02FSuF17	c3
02	FS	u	F	18	02FSuF18	c3
02	FS	u	F	19	02FSuF19	c3
02	FS	u	F	20	02FSuF20	c3
02	FS	u	F	21	02FSuF21	c3
02	FS	u	F	22	02FSuF22	c3
02	FS	u	F	23	02FSuF23	c3	h17	2017	48	20	0.377		2.512	7.9452	14.473	1.88
02	FS	u	F	24	02FSuF24	c3
02	FS	u	F	25	02FSuF25	c3
02	FS	u	F	26	02FSuF26	c3
02	FS	u	F	27	02FSuF27	c3
02	FS	u	F	28	02FSuF28	c3	vp17
02	FS	u	F	29	02FSuF29	c3
02	FS	u	F	30	02FSuF30	c3
02	FS	u	F	31	02FSuF31	c3
02	FS	u	F	32	02FSuF32	c3
02	FS	u	G	01	02FSuG01	c3
02	FS	u	G	02	02FSuG02	c3	vp17
02	FS	u	G	03	02FSuG03	c3
02	FS	u	G	04	02FSuG04	c3	vp17
02	FS	u	G	05	02FSuG05	c3	h17	2017	49	20	0.336		2.777	8.0381	9.739	1.457
02	FS	u	G	06	02FSuG06	c3
02	FS	u	G	07	02FSuG07	c3
02	FS	u	G	08	02FSuG08	c3
02	FS	u	G	09	02FSuG09	c3
02	FS	u	G	10	02FSuG10	c3
02	FS	u	G	11	02FSuG11	c3
02	FS	u	G	12	02FSuG12	c3
02	FS	u	G	13	02FSuG13	c3
02	FS	u	G	14	02FSuG14	c3
02	FS	u	G	15	02FSuG15	c3
02	FS	u	G	16	02FSuG16	c3
02	FS	u	G	17	02FSuG17	c3	vp17
02	FS	u	G	18	02FSuG18	c3
02	FS	u	G	19	02FSuG19	c3
02	FS	u	G	20	02FSuG20	c3
02	FS	u	G	21	02FSuG21	c3	h17	2017	50	20	0.528		3.465	3.4119	17.475	10.875
02	FS	u	G	22	02FSuG22	c3
02	FS	u	G	23	02FSuG23	c3
02	FS	u	G	24	02FSuG24	c3	h17	2017	51	12	1.188		2.745	15.2291	23.672	10.764
02	FS	u	G	25	02FSuG25	c3
02	FS	u	G	26	02FSuG26	c3
02	FS	u	G	27	02FSuG27	c3	vp17
02	FS	u	G	28	02FSuG28	c3
02	FS	u	G	29	02FSuG29	c3
02	FS	u	G	30	02FSuG30	c3
02	FS	u	G	31	02FSuG31	c3
02	FS	u	G	32	02FSuG32	c3
02	FS	u	C	01	02FSuC01	c3	vp17
02	FS	u	C	02	02FSuC02	c3
02	FS	u	C	03	02FSuC03	c3	vp17
02	FS	u	C	04	02FSuC04	c3
02	FS	u	C	05	02FSuC05	c3
02	FS	u	C	06	02FSuC06	c3
02	FS	u	C	07	02FSuC07	c3	h17	2017	52	20				3.2843	6.919	1.291
02	FS	u	C	08	02FSuC08	c3
02	FS	u	C	09	02FSuC09	c3
02	FS	u	C	10	02FSuC10	c3
02	FS	u	C	11	02FSuC11	c3
02	FS	u	C	12	02FSuC12	c3
02	FS	u	C	13	02FSuC13	c3
02	FS	u	C	14	02FSuC14	c3
02	FS	u	C	15	02FSuC15	c3
02	FS	u	C	16	02FSuC16	c3
02	FS	u	C	17	02FSuC17	c3	h17	2017	53	20	0.326		0.487	5.1482	5.61	0.557
02	FS	u	C	18	02FSuC18	c3
02	FS	u	C	19	02FSuC19	c3
02	FS	u	C	20	02FSuC20	c3
02	FS	u	C	21	02FSuC21	c3
02	FS	u	C	22	02FSuC22	c3
02	FS	u	C	23	02FSuC23	c3
02	FS	u	C	24	02FSuC24	c3
02	FS	u	C	25	02FSuC25	c3
02	FS	u	C	26	02FSuC26	c3
02	FS	u	C	27	02FSuC27	c3
02	FS	u	C	28	02FSuC28	c3
02	FS	u	C	29	02FSuC29	c3
02	FS	u	C	30	02FSuC30	c3
02	FS	u	C	31	02FSuC31	c3	h17	2017	54	22	0.374		1.822	10.2888	15.932	2.109
02	TC	f	F	01	02TCfF01	c3
02	TC	f	F	02	02TCfF02	c3
02	TC	f	F	03	02TCfF03	c3
02	TC	f	F	04	02TCfF04	c3	h17	2017	55	10	0.535	172.346	0.737	5.1212	7.055	0.238
02	TC	f	F	05	02TCfF05	c3
02	TC	f	F	06	02TCfF06	c3
02	TC	f	F	07	02TCfF07	c3
02	TC	f	F	08	02TCfF08	c3
02	TC	f	F	09	02TCfF09	c3
02	TC	f	F	10	02TCfF10	c3
02	TC	f	F	11	02TCfF11	c3
02	TC	f	F	12	02TCfF12	c3
02	TC	f	F	13	02TCfF13	c3
02	TC	f	F	14	02TCfF14	c3
02	TC	f	F	15	02TCfF15	c3
02	TC	f	F	16	02TCfF16	c3
02	TC	f	F	17	02TCfF17	c3
02	TC	f	F	18	02TCfF18	c3
02	TC	f	F	19	02TCfF19	c3
02	TC	f	F	20	02TCfF20	c3	h17	2017	56	10	0.646	178.252	0.682	2.775	6.093	0.183
02	TC	f	F	21	02TCfF21	c3
02	TC	f	F	22	02TCfF22	c3
02	TC	f	F	23	02TCfF23	c3	h17	2017	57	10	1.092	235.979	1.586	6.2246	8.877	0.108
02	TC	f	F	24	02TCfF24	c3
02	TC	f	F	25	02TCfF25	c3
02	TC	f	F	26	02TCfF26	c3
02	TC	f	F	27	02TCfF27	c3
02	TC	f	F	28	02TCfF28	c3
02	TC	f	F	29	02TCfF29	c3
02	TC	f	F	30	02TCfF30	c3
02	TC	f	F	31	02TCfF31	c3
02	TC	f	F	32	02TCfF32	c3
02	TC	f	G	01	02TCfG01	c3
02	TC	f	G	02	02TCfG02	c3
02	TC	f	G	03	02TCfG03	c3
02	TC	f	G	04	02TCfG04	c3
02	TC	f	G	05	02TCfG05	c3
02	TC	f	G	06	02TCfG06	c3
02	TC	f	G	07	02TCfG07	c3
02	TC	f	G	08	02TCfG08	c3
02	TC	f	G	09	02TCfG09	c3	h17	2017	58	10	0.527	159.301	1.113	2.8574	5.322	0.164
02	TC	f	G	10	02TCfG10	c3
02	TC	f	G	11	02TCfG11	c3
02	TC	f	G	12	02TCfG12	c3
02	TC	f	G	13	02TCfG13	c3
02	TC	f	G	14	02TCfG14	c3
02	TC	f	G	15	02TCfG15	c3
02	TC	f	G	16	02TCfG16	c3
02	TC	f	G	17	02TCfG17	c3	h17	2017	59	10	0.747	221.779	2.006	4.0372	7.353	1.115
02	TC	f	G	18	02TCfG18	c3
02	TC	f	G	19	02TCfG19	c3
02	TC	f	G	20	02TCfG20	c3
02	TC	f	G	21	02TCfG21	c3
02	TC	f	G	22	02TCfG22	c3	ap
02	TC	f	G	23	02TCfG23	c3
02	TC	f	G	24	02TCfG24	c3
02	TC	f	G	25	02TCfG25	c3
02	TC	f	G	26	02TCfG26	c3
02	TC	f	G	27	02TCfG27	c3
02	TC	f	G	28	02TCfG28	c3	h17	2017	60	8	0.979	223.821	1.859	5.7261	6.363	0.35
02	TC	f	G	29	02TCfG29	c3
02	TC	f	G	30	02TCfG30	c3
02	TC	f	G	31	02TCfG31	c3
02	TC	f	G	32	02TCfG32	c3
02	TC	f	C	01	02TCfC01	c3
02	TC	f	C	02	02TCfC02	c3
02	TC	f	C	03	02TCfC03	c3
02	TC	f	C	04	02TCfC04	c3
02	TC	f	C	05	02TCfC05	c3
02	TC	f	C	06	02TCfC06	c3
02	TC	f	C	07	02TCfC07	c3
02	TC	f	C	08	02TCfC08	c3
02	TC	f	C	09	02TCfC09	c3
02	TC	f	C	10	02TCfC10	c3	h17	2017	61	10	0.637	192.161	1.315	3.6488	9.271	0.474
02	TC	f	C	11	02TCfC11	c3	vp17
02	TC	f	C	12	02TCfC12	c3
02	TC	f	C	13	02TCfC13	c3
02	TC	f	C	14	02TCfC14	c3
02	TC	f	C	15	02TCfC15	c3	h17	2017	62	10	0.353	128.118	1.052	3.6979	7.407	0.339
02	TC	f	C	16	02TCfC16	c3
02	TC	f	C	17	02TCfC17	c3
02	TC	f	C	18	02TCfC18	c3
02	TC	f	C	19	02TCfC19	c3
02	TC	f	C	20	02TCfC20	c3
02	TC	f	C	21	02TCfC21	c3
02	TC	f	C	22	02TCfC22	c3
02	TC	f	C	23	02TCfC23	c3
02	TC	f	C	24	02TCfC24	c3	vp17
02	TC	f	C	25	02TCfC25	c3	h17	2017	63	10	0.826	199.147	2.674	6.637	11.301	0.754
02	TC	f	C	26	02TCfC26	c3	ap
02	TC	f	C	27	02TCfC27	c3	ap
02	TC	f	C	28	02TCfC28	c3
02	TC	f	C	29	02TCfC29	c3
02	TC	f	C	30	02TCfC30	c3
02	TC	f	C	31	02TCfC31	c3
02	TC	f	C	32	02TCfC32	c3
02	TC	u	F	01	02TCuF01	c3
02	TC	u	F	02	02TCuF02	c3
02	TC	u	F	03	02TCuF03	c3
02	TC	u	F	04	02TCuF04	c3
02	TC	u	F	05	02TCuF05	c3	h17	2017	64	10	0.321		0.387	1.5943	1.82	0.039
02	TC	u	F	06	02TCuF06	c3
02	TC	u	F	07	02TCuF07	c3
02	TC	u	F	08	02TCuF08	c3
02	TC	u	F	09	02TCuF09	c3
02	TC	u	F	10	02TCuF10	c3
02	TC	u	F	11	02TCuF11	c3
02	TC	u	F	12	02TCuF12	c3
02	TC	u	F	13	02TCuF13	c3
02	TC	u	F	14	02TCuF14	c3
02	TC	u	F	15	02TCuF15	c3
02	TC	u	F	16	02TCuF16	c3
02	TC	u	F	17	02TCuF17	c3
02	TC	u	F	18	02TCuF18	c3
02	TC	u	F	19	02TCuF19	c3	h17	2017	65	5	0.287		0.287	1.2725	1.212	0.152
02	TC	u	F	20	02TCuF20	c3
02	TC	u	F	21	02TCuF21	c3
02	TC	u	F	22	02TCuF22	c3	h17	2017	66	10	0.544		1.247	8.3003	8.542	1.334
02	TC	u	F	23	02TCuF23	c3
02	TC	u	F	24	02TCuF24	c3
02	TC	u	F	25	02TCuF25	c3
02	TC	u	F	26	02TCuF26	c3
02	TC	u	F	27	02TCuF27	c3
02	TC	u	F	28	02TCuF28	c3
02	TC	u	F	29	02TCuF29	c3
02	TC	u	F	30	02TCuF30	c3
02	TC	u	F	31	02TCuF31	c3
02	TC	u	F	32	02TCuF32	c3
02	TC	u	G	01	02TCuG01	c3
02	TC	u	G	02	02TCuG02	c3
02	TC	u	G	03	02TCuG03	c3
02	TC	u	G	04	02TCuG04	c3
02	TC	u	G	05	02TCuG05	c3
02	TC	u	G	06	02TCuG06	c3
02	TC	u	G	07	02TCuG07	c3	h17	2017	67	12	0.555		0.555	5.2353	5.02	0.214
02	TC	u	G	08	02TCuG08	c3
02	TC	u	G	09	02TCuG09	c3
02	TC	u	G	10	02TCuG10	c3
02	TC	u	G	11	02TCuG11	c3
02	TC	u	G	12	02TCuG12	c3
02	TC	u	G	13	02TCuG13	c3
02	TC	u	G	14	02TCuG14	c3
02	TC	u	G	15	02TCuG15	c3
02	TC	u	G	16	02TCuG16	c3	vp17
02	TC	u	G	17	02TCuG17	c3
02	TC	u	G	18	02TCuG18	c3
02	TC	u	G	19	02TCuG19	c3
02	TC	u	G	20	02TCuG20	c3	h17	2017	68	7	0.135		0.135	2.6862	4.755	0.243
02	TC	u	G	21	02TCuG21	c3	h17	2017	69	10	0.4		0.797	9.7574	14.429	0.76
02	TC	u	G	22	02TCuG22	c3
02	TC	u	G	23	02TCuG23	c3
02	TC	u	G	24	02TCuG24	c3	vp17
02	TC	u	G	25	02TCuG25	c3
02	TC	u	G	26	02TCuG26	c3
02	TC	u	G	27	02TCuG27	c3
02	TC	u	G	28	02TCuG28	c3
02	TC	u	G	29	02TCuG29	c3
02	TC	u	G	30	02TCuG30	c3
02	TC	u	G	31	02TCuG31	c3
02	TC	u	G	32	02TCuG32	c3
02	TC	u	C	01	02TCuC01	c3
02	TC	u	C	02	02TCuC02	c3
02	TC	u	C	03	02TCuC03	c3
02	TC	u	C	04	02TCuC04	c3
02	TC	u	C	05	02TCuC05	c3
02	TC	u	C	06	02TCuC06	c3
02	TC	u	C	07	02TCuC07	c3
02	TC	u	C	08	02TCuC08	c3
02	TC	u	C	09	02TCuC09	c3
02	TC	u	C	10	02TCuC10	c3
02	TC	u	C	11	02TCuC11	c3	h17	2017	70	11	0.374		0.374	1.7475	3.172	0.125
02	TC	u	C	12	02TCuC12	c3	h17	2017	71	8	0.724		1.552	1.5096	1.684	0
02	TC	u	C	13	02TCuC13	c3
02	TC	u	C	14	02TCuC14	c3
02	TC	u	C	15	02TCuC15	c3
02	TC	u	C	16	02TCuC16	c3
02	TC	u	C	17	02TCuC17	c3
02	TC	u	C	18	02TCuC18	c3
02	TC	u	C	19	02TCuC19	c3
02	TC	u	C	20	02TCuC20	c3
02	TC	u	C	21	02TCuC21	c3
02	TC	u	C	22	02TCuC22	c3
02	TC	u	C	23	02TCuC23	c3
02	TC	u	C	24	02TCuC24	c3
02	TC	u	C	25	02TCuC25	c3
02	TC	u	C	26	02TCuC26	c3
02	TC	u	C	27	02TCuC27	c3
02	TC	u	C	28	02TCuC28	c3
02	TC	u	C	29	02TCuC29	c3	vp17
02	TC	u	C	30	02TCuC30	c3	h17	2017	72	4	0.228		0.228	5.0296	8.168	0.448
02	TC	u	C	31	02TCuC31	c3
02	TC	u	C	32	02TCuC32	c3	vp17
03	FS	f	F	01	03FSfF01	c3
03	FS	f	F	02	03FSfF02	c3
03	FS	f	F	03	03FSfF03	c3
03	FS	f	F	04	03FSfF04	c3
03	FS	f	F	05	03FSfF05	c3
03	FS	f	F	06	03FSfF06	c3	h17	2017	73	21	0.695	134.802	3.37	9.4839	17.988	2.891
03	FS	f	F	07	03FSfF07	c3
03	FS	f	F	08	03FSfF08	c3
03	FS	f	F	09	03FSfF09	c3
03	FS	f	F	10	03FSfF10	c3
03	FS	f	F	11	03FSfF11	c3
03	FS	f	F	12	03FSfF12	c3	h17	2017	74	20	0.436	101.501	0.842	5.1516	6.09	1.178
03	FS	f	F	13	03FSfF13	c3
03	FS	f	F	14	03FSfF14	c3
03	FS	f	F	15	03FSfF15	c3	vp17
03	FS	f	F	16	03FSfF16	c3
03	FS	f	F	17	03FSfF17	c3
03	FS	f	F	18	03FSfF18	c3
03	FS	f	F	19	03FSfF19	c3
03	FS	f	F	20	03FSfF20	c3	vp17
03	FS	f	F	21	03FSfF21	c3
03	FS	f	F	22	03FSfF22	c3	h17	2017	75	20	0.268	68.1846	0.734	6.5462	6.349	1.389
03	FS	f	F	23	03FSfF23	c3
03	FS	f	F	24	03FSfF24	c3
03	FS	f	F	25	03FSfF25	c3
03	FS	f	F	26	03FSfF26	c3
03	FS	f	F	27	03FSfF27	c3
03	FS	f	F	28	03FSfF28	c3
03	FS	f	F	29	03FSfF29	c3
03	FS	f	F	30	03FSfF30	c3
03	FS	f	F	31	03FSfF31	c3
03	FS	f	F	32	03FSfF32	c3
03	FS	f	G	01	03FSfG01	c3
03	FS	f	G	02	03FSfG02	c3
03	FS	f	G	03	03FSfG03	c3
03	FS	f	G	04	03FSfG04	c3
03	FS	f	G	05	03FSfG05	c3
03	FS	f	G	06	03FSfG06	c3
03	FS	f	G	07	03FSfG07	c3
03	FS	f	G	08	03FSfG08	c3
03	FS	f	G	09	03FSfG09	c3	h17	2017	76	20	0.521	154.317	1.43	7.5853	13.378	2.383
03	FS	f	G	10	03FSfG10	c3
03	FS	f	G	11	03FSfG11	c3
03	FS	f	G	12	03FSfG12	c3
03	FS	f	G	13	03FSfG13	c3
03	FS	f	G	14	03FSfG14	c3
03	FS	f	G	15	03FSfG15	c3
03	FS	f	G	16	03FSfG16	c3
03	FS	f	G	17	03FSfG17	c3
03	FS	f	G	18	03FSfG18	c3
03	FS	f	G	19	03FSfG19	c3
03	FS	f	G	20	03FSfG20	c3
03	FS	f	G	21	03FSfG21	c3	h17	2017	77	20	0.83	179.587	3.038	21.2115	27.88	9.826
03	FS	f	G	22	03FSfG22	c3	h17	2017	78	20	0.505	109.781	3.736	14.7805	24.527	3.792
03	FS	f	G	23	03FSfG23	c3
03	FS	f	G	24	03FSfG24	c3
03	FS	f	G	25	03FSfG25	c3
03	FS	f	G	26	03FSfG26	c3
03	FS	f	G	27	03FSfG27	c3
03	FS	f	G	28	03FSfG28	c3
03	FS	f	G	29	03FSfG29	c3
03	FS	f	G	30	03FSfG30	c3
03	FS	f	G	31	03FSfG31	c3
03	FS	f	G	32	03FSfG32	c3
03	FS	f	C	01	03FSfC01	c2
03	FS	f	C	02	03FSfC02	c2
03	FS	f	C	03	03FSfC03	c2
03	FS	f	C	04	03FSfC04	c2	h17	2017	79	20	0.339	87.2081	1.391	4.6909	9.014	1.508
03	FS	f	C	05	03FSfC05	c2
03	FS	f	C	06	03FSfC06	c2
03	FS	f	C	07	03FSfC07	c2
03	FS	f	C	08	03FSfC08	c2
03	FS	f	C	09	03FSfC09	c2
03	FS	f	C	10	03FSfC10	c2
03	FS	f	C	11	03FSfC11	c2	h17	2017	80	20	0.36	104.115	3.848	15.4357	26.497	10.914
03	FS	f	C	12	03FSfC12	c2
03	FS	f	C	13	03FSfC13	c2
03	FS	f	C	14	03FSfC14	c2
03	FS	f	C	15	03FSfC15	c2
03	FS	f	C	16	03FSfC16	c2
03	FS	f	C	17	03FSfC17	c2
03	FS	f	C	18	03FSfC18	c2	vp17
03	FS	f	C	19	03FSfC19	c2
03	FS	f	C	20	03FSfC20	c2
03	FS	f	C	21	03FSfC21	c2
03	FS	f	C	22	03FSfC22	c2	h17	2017	81	20	0.322	96.6128	2.251	12.4092	17.257	4.278
03	FS	f	C	23	03FSfC23	c2
03	FS	f	C	24	03FSfC24	c2
03	FS	f	C	25	03FSfC25	c2
03	FS	f	C	26	03FSfC26	c2	vp17
03	FS	f	C	27	03FSfC27	c2
03	FS	f	C	28	03FSfC28	c2
03	FS	f	C	29	03FSfC29	c2
03	FS	f	C	30	03FSfC30	c2
03	FS	f	C	31	03FSfC31	c2
03	FS	f	C	32	03FSfC32	c2
03	FS	u	F	01	03FSuF01	c2
03	FS	u	F	02	03FSuF02	c2
03	FS	u	F	03	03FSuF03	c2
03	FS	u	F	04	03FSuF04	c2	h17	2017	82	20	0.529		6.843	24.5968	27.891	7.805
03	FS	u	F	05	03FSuF05	c2
03	FS	u	F	06	03FSuF06	c2
03	FS	u	F	07	03FSuF07	c2
03	FS	u	F	08	03FSuF08	c2
03	FS	u	F	09	03FSuF09	c2
03	FS	u	F	10	03FSuF10	c2
03	FS	u	F	11	03FSuF11	c2
03	FS	u	F	12	03FSuF12	c2
03	FS	u	F	13	03FSuF13	c2
03	FS	u	F	14	03FSuF14	c2
03	FS	u	F	15	03FSuF15	c2
03	FS	u	F	16	03FSuF16	c2	h17	2017	83	20	0.542		3.164	6.6168	16.129	3.297
03	FS	u	F	17	03FSuF17	c2
03	FS	u	F	18	03FSuF18	c2
03	FS	u	F	19	03FSuF19	c2
03	FS	u	F	20	03FSuF20	c2
03	FS	u	F	21	03FSuF21	c2
03	FS	u	F	22	03FSuF22	c2
03	FS	u	F	23	03FSuF23	c2
03	FS	u	F	24	03FSuF24	c2	h17	2017	84	20	0.5		3.511	9.781	20.58	2.269
03	FS	u	F	25	03FSuF25	c2
03	FS	u	F	26	03FSuF26	c2
03	FS	u	F	27	03FSuF27	c2
03	FS	u	F	28	03FSuF28	c2
03	FS	u	F	29	03FSuF29	c2
03	FS	u	F	30	03FSuF30	c2
03	FS	u	F	31	03FSuF31	c2
03	FS	u	F	32	03FSuF32	c2
03	FS	u	G	01	03FSuG01	c3	h17	2017	85	20	0.376		2.177	6.4948	8.886	1.858
03	FS	u	G	02	03FSuG02	c3
03	FS	u	G	03	03FSuG03	c3
03	FS	u	G	04	03FSuG04	c3
03	FS	u	G	05	03FSuG05	c3
03	FS	u	G	06	03FSuG06	c3
03	FS	u	G	07	03FSuG07	c3
03	FS	u	G	08	03FSuG08	c3
03	FS	u	G	09	03FSuG09	c3
03	FS	u	G	10	03FSuG10	c3
03	FS	u	G	11	03FSuG11	c3	vp17
03	FS	u	G	12	03FSuG12	c3	h17	2017	86	20	0.545		1.652	10.0544	8.853	2.746
03	FS	u	G	13	03FSuG13	c3
03	FS	u	G	14	03FSuG14	c3
03	FS	u	G	15	03FSuG15	c3
03	FS	u	G	16	03FSuG16	c3
03	FS	u	G	17	03FSuG17	c3
03	FS	u	G	18	03FSuG18	c3
03	FS	u	G	19	03FSuG19	c3
03	FS	u	G	20	03FSuG20	c3	vp17
03	FS	u	G	21	03FSuG21	c3
03	FS	u	G	22	03FSuG22	c3
03	FS	u	G	23	03FSuG23	c3
03	FS	u	G	24	03FSuG24	c3	h17	2017	87	14	0.585		2.374	5.4767	17.121	8.88
03	FS	u	G	25	03FSuG25	c3
03	FS	u	G	26	03FSuG26	c3
03	FS	u	G	27	03FSuG27	c3
03	FS	u	G	28	03FSuG28	c3
03	FS	u	G	29	03FSuG29	c3
03	FS	u	G	30	03FSuG30	c3
03	FS	u	G	31	03FSuG31	c3
03	FS	u	G	32	03FSuG32	c3
03	FS	u	C	01	03FSuC01	c3
03	FS	u	C	02	03FSuC02	c3
03	FS	u	C	03	03FSuC03	c3
03	FS	u	C	04	03FSuC04	c3
03	FS	u	C	05	03FSuC05	c3
03	FS	u	C	06	03FSuC06	c3
03	FS	u	C	07	03FSuC07	c3	vp17
03	FS	u	C	08	03FSuC08	c3
03	FS	u	C	09	03FSuC09	c3
03	FS	u	C	10	03FSuC10	c3	h17	2017	88	20	0.64		2.975	11.3487	15.655	3.123
03	FS	u	C	11	03FSuC11	c3	h17	2017	89	20	0.393		2.654	8.597	10.243	3.006
03	FS	u	C	12	03FSuC12	c3
03	FS	u	C	13	03FSuC13	c3
03	FS	u	C	14	03FSuC14	c3
03	FS	u	C	15	03FSuC15	c3
03	FS	u	C	16	03FSuC16	c3	vp17
03	FS	u	C	17	03FSuC17	c3
03	FS	u	C	18	03FSuC18	c3
03	FS	u	C	19	03FSuC19	c3
03	FS	u	C	20	03FSuC20	c3
03	FS	u	C	21	03FSuC21	c3
03	FS	u	C	22	03FSuC22	c3
03	FS	u	C	23	03FSuC23	c3
03	FS	u	C	24	03FSuC24	c3	h17	2017	90	20	0.556		1.373	4.7402	6.346	1.272
03	FS	u	C	25	03FSuC25	c3
03	FS	u	C	26	03FSuC26	c3
03	FS	u	C	27	03FSuC27	c3
03	FS	u	C	28	03FSuC28	c3
03	FS	u	C	29	03FSuC29	c3
03	FS	u	C	30	03FSuC30	c3
03	FS	u	C	31	03FSuC31	c3
03	FS	u	C	32	03FSuC32	c3
03	TC	f	F	01	03TCfF01	c3
03	TC	f	F	02	03TCfF02	c3
03	TC	f	F	03	03TCfF03	c3	h17	2017	91	9	0.781	221.411	0.781	2.3686	3.013	0.116
03	TC	f	F	04	03TCfF04	c3
03	TC	f	F	05	03TCfF05	c3
03	TC	f	F	06	03TCfF06	c3
03	TC	f	F	07	03TCfF07	c3
03	TC	f	F	08	03TCfF08	c3
03	TC	f	F	09	03TCfF09	c3	vp17
03	TC	f	F	10	03TCfF10	c3	vp17
03	TC	f	F	11	03TCfF11	c3
03	TC	f	F	12	03TCfF12	c3	h17	2017	92	11	0.409	153.198	0.409	2.0722	1.314	0.349
03	TC	f	F	13	03TCfF13	c3
03	TC	f	F	14	03TCfF14	c3
03	TC	f	F	15	03TCfF15	c3
03	TC	f	F	16	03TCfF16	c3
03	TC	f	F	17	03TCfF17	c3
03	TC	f	F	18	03TCfF18	c3
03	TC	f	F	19	03TCfF19	c3
03	TC	f	F	20	03TCfF20	c3
03	TC	f	F	21	03TCfF21	c3
03	TC	f	F	22	03TCfF22	c3
03	TC	f	F	23	03TCfF23	c3
03	TC	f	F	24	03TCfF24	c3	h17	2017	93	10	0.504	160.808	0.586	1.7984	3.747	0.138
03	TC	f	F	25	03TCfF25	c3
03	TC	f	F	26	03TCfF26	c3
03	TC	f	F	27	03TCfF27	c3
03	TC	f	F	28	03TCfF28	c3
03	TC	f	F	29	03TCfF29	c3
03	TC	f	F	30	03TCfF30	c3
03	TC	f	F	31	03TCfF31	c3
03	TC	f	F	32	03TCfF32	c3
03	TC	f	G	01	03TCfG01	c3
03	TC	f	G	02	03TCfG02	c3	ap
03	TC	f	G	03	03TCfG03	c3	h17	2017	94	10	0.171	68.0473	0.316	2.1536	2.604	0.329
03	TC	f	G	04	03TCfG04	c3
03	TC	f	G	05	03TCfG05	c3
03	TC	f	G	06	03TCfG06	c3
03	TC	f	G	07	03TCfG07	c3
03	TC	f	G	08	03TCfG08	c3
03	TC	f	G	09	03TCfG09	c3
03	TC	f	G	10	03TCfG10	c3	h17	2017	95	7	0.793	259.704	1.211	4.3597	5.83	0.52
03	TC	f	G	11	03TCfG11	c3
03	TC	f	G	12	03TCfG12	c3
03	TC	f	G	13	03TCfG13	c3
03	TC	f	G	14	03TCfG14	c3
03	TC	f	G	15	03TCfG15	c3
03	TC	f	G	16	03TCfG16	c3
03	TC	f	G	17	03TCfG17	c3
03	TC	f	G	18	03TCfG18	c3
03	TC	f	G	19	03TCfG19	c3
03	TC	f	G	20	03TCfG20	c3
03	TC	f	G	21	03TCfG21	c3
03	TC	f	G	22	03TCfG22	c3
03	TC	f	G	23	03TCfG23	c3
03	TC	f	G	24	03TCfG24	c3	h17	2017	96	10	0.687	206.204	1.711	4.5684	5.9	0.432
03	TC	f	G	25	03TCfG25	c3
03	TC	f	G	26	03TCfG26	c3
03	TC	f	G	27	03TCfG27	c3
03	TC	f	G	28	03TCfG28	c3
03	TC	f	G	29	03TCfG29	c3	vp17
03	TC	f	G	30	03TCfG30	c3
03	TC	f	G	31	03TCfG31	c3
03	TC	f	G	32	03TCfG32	c3
03	TC	f	C	01	03TCfC01	c3
03	TC	f	C	02	03TCfC02	c3
03	TC	f	C	03	03TCfC03	c3
03	TC	f	C	04	03TCfC04	c3
03	TC	f	C	05	03TCfC05	c3
03	TC	f	C	06	03TCfC06	c3	h17	2017	97	10	0.458	131.513	0.625	3.0703	1.897	0.086
03	TC	f	C	07	03TCfC07	c3
03	TC	f	C	08	03TCfC08	c3
03	TC	f	C	09	03TCfC09	c3
03	TC	f	C	10	03TCfC10	c3
03	TC	f	C	11	03TCfC11	c3
03	TC	f	C	12	03TCfC12	c3
03	TC	f	C	13	03TCfC13	c3
03	TC	f	C	14	03TCfC14	c3
03	TC	f	C	15	03TCfC15	c3
03	TC	f	C	16	03TCfC16	c3
03	TC	f	C	17	03TCfC17	c3	h17	2017	98	6	0.267	62.1991	0.662	1.7757	1.791	0
03	TC	f	C	18	03TCfC18	c3
03	TC	f	C	19	03TCfC19	c3
03	TC	f	C	20	03TCfC20	c3
03	TC	f	C	21	03TCfC21	c3
03	TC	f	C	22	03TCfC22	c3
03	TC	f	C	23	03TCfC23	c3
03	TC	f	C	24	03TCfC24	c3
03	TC	f	C	25	03TCfC25	c3
03	TC	f	C	26	03TCfC26	c3	h17	2017	99	10	0.191	64.2114	0.601	3.7145	3.737	0.238
03	TC	f	C	27	03TCfC27	c3
03	TC	f	C	28	03TCfC28	c3
03	TC	f	C	29	03TCfC29	c3
03	TC	f	C	30	03TCfC30	c3
03	TC	f	C	31	03TCfC31	c3
03	TC	f	C	32	03TCfC32	c3
03	TC	u	F	01	03TCuF01	c3
03	TC	u	F	02	03TCuF02	c3
03	TC	u	F	03	03TCuF03	c3
03	TC	u	F	04	03TCuF04	c3
03	TC	u	F	05	03TCuF05	c3
03	TC	u	F	06	03TCuF06	c3
03	TC	u	F	07	03TCuF07	c3
03	TC	u	F	08	03TCuF08	c3
03	TC	u	F	09	03TCuF09	c3	h17	2017	100	9	0.169		0.169	1.0859	0.729	0.047
03	TC	u	F	10	03TCuF10	c3
03	TC	u	F	11	03TCuF11	c3	h17	2017	101	8	0.752		2.325	8.7391	14.72	0.773
03	TC	u	F	12	03TCuF12	c3	vp17
03	TC	u	F	13	03TCuF13	c3
03	TC	u	F	14	03TCuF14	c3
03	TC	u	F	15	03TCuF15	c3
03	TC	u	F	16	03TCuF16	c3
03	TC	u	F	17	03TCuF17	c3
03	TC	u	F	18	03TCuF18	c3
03	TC	u	F	19	03TCuF19	c3
03	TC	u	F	20	03TCuF20	c3
03	TC	u	F	21	03TCuF21	c3
03	TC	u	F	22	03TCuF22	c3
03	TC	u	F	23	03TCuF23	c3
03	TC	u	F	24	03TCuF24	c3
03	TC	u	F	25	03TCuF25	c3
03	TC	u	F	26	03TCuF26	c3
03	TC	u	F	27	03TCuF27	c3
03	TC	u	F	28	03TCuF28	c3	h17	2017	102	3	0.224		0.224	1.8692	2.815	0.108
03	TC	u	F	29	03TCuF29	c3
03	TC	u	F	30	03TCuF30	c3
03	TC	u	F	31	03TCuF31	c3
03	TC	u	F	32	03TCuF32	c3
03	TC	u	G	01	03TCuG01	c3
03	TC	u	G	02	03TCuG02	c3
03	TC	u	G	03	03TCuG03	c3
03	TC	u	G	04	03TCuG04	c3	h17	2017	103	10	0.308		1.27	4.8136	6.237	2.001
03	TC	u	G	05	03TCuG05	c3
03	TC	u	G	06	03TCuG06	c3
03	TC	u	G	07	03TCuG07	c3
03	TC	u	G	08	03TCuG08	c3
03	TC	u	G	09	03TCuG09	c3
03	TC	u	G	10	03TCuG10	c3
03	TC	u	G	11	03TCuG11	c3
03	TC	u	G	12	03TCuG12	c3
03	TC	u	G	13	03TCuG13	c3
03	TC	u	G	14	03TCuG14	c3
03	TC	u	G	15	03TCuG15	c3
03	TC	u	G	16	03TCuG16	c3
03	TC	u	G	17	03TCuG17	c3
03	TC	u	G	18	03TCuG18	c3
03	TC	u	G	19	03TCuG19	c3
03	TC	u	G	20	03TCuG20	c3
03	TC	u	G	21	03TCuG21	c3	h17	2017	104	10	0.499		0.907	7.499	15.419	1.037
03	TC	u	G	22	03TCuG22	c3	h17	2017	105	10	0.474		0.613	11.5345	11.077	0.78
03	TC	u	G	23	03TCuG23	c3
03	TC	u	G	24	03TCuG24	c3
03	TC	u	G	25	03TCuG25	c3
03	TC	u	G	26	03TCuG26	c3
03	TC	u	G	27	03TCuG27	c3
03	TC	u	G	28	03TCuG28	c3
03	TC	u	G	29	03TCuG29	c3
03	TC	u	G	30	03TCuG30	c3
03	TC	u	G	31	03TCuG31	c3
03	TC	u	G	32	03TCuG32	c3
03	TC	u	C	01	03TCuC01	c3
03	TC	u	C	02	03TCuC02	c3
03	TC	u	C	03	03TCuC03	c3
03	TC	u	C	04	03TCuC04	c3
03	TC	u	C	05	03TCuC05	c3	h17	2017	106	1	0.01		0.01	2.3513	6.463	0.147
03	TC	u	C	06	03TCuC06	c3
03	TC	u	C	07	03TCuC07	c3
03	TC	u	C	08	03TCuC08	c3
03	TC	u	C	09	03TCuC09	c3
03	TC	u	C	10	03TCuC10	c3
03	TC	u	C	11	03TCuC11	c3
03	TC	u	C	12	03TCuC12	c3
03	TC	u	C	13	03TCuC13	c3
03	TC	u	C	14	03TCuC14	c3
03	TC	u	C	15	03TCuC15	c3
03	TC	u	C	16	03TCuC16	c3
03	TC	u	C	17	03TCuC17	c3
03	TC	u	C	18	03TCuC18	c3
03	TC	u	C	19	03TCuC19	c3
03	TC	u	C	20	03TCuC20	c3	h17	2017	107	1	0.037		0.037	2.7046	5.414	0.409
03	TC	u	C	21	03TCuC21	c3
03	TC	u	C	22	03TCuC22	c3
03	TC	u	C	23	03TCuC23	c3
03	TC	u	C	24	03TCuC24	c3
03	TC	u	C	25	03TCuC25	c3
03	TC	u	C	26	03TCuC26	c3
03	TC	u	C	27	03TCuC27	c3
03	TC	u	C	28	03TCuC28	c3	h17	2017	108	10	0.77		1.687	5.2113	7.661	0.82
03	TC	u	C	29	03TCuC29	c3
03	TC	u	C	30	03TCuC30	c3
03	TC	u	C	31	03TCuC31	c3
03	TC	u	C	32	03TCuC32	c3
04	FS	f	F	01	04FSfF01	c2
04	FS	f	F	02	04FSfF02	c2	h17	2017	109	20	0.443	111.147	5.732	19.0919	24.442	11.319
04	FS	f	F	03	04FSfF03	c2
04	FS	f	F	04	04FSfF04	c2
04	FS	f	F	05	04FSfF05	c2
04	FS	f	F	06	04FSfF06	c2
04	FS	f	F	07	04FSfF07	c2
04	FS	f	F	08	04FSfF08	c2
04	FS	f	F	09	04FSfF09	c2
04	FS	f	F	10	04FSfF10	c2
04	FS	f	F	11	04FSfF11	c2
04	FS	f	F	12	04FSfF12	c2
04	FS	f	F	13	04FSfF13	c2
04	FS	f	F	14	04FSfF14	c2
04	FS	f	F	15	04FSfF15	c2
04	FS	f	F	16	04FSfF16	c2
04	FS	f	F	17	04FSfF17	c2
04	FS	f	F	18	04FSfF18	c2
04	FS	f	F	19	04FSfF19	c2
04	FS	f	F	20	04FSfF20	c2
04	FS	f	F	21	04FSfF21	c2	h17	2017	110	21	0.475	100.203	3.67	8.8778	26.014	8.336
04	FS	f	F	22	04FSfF22	c2
04	FS	f	F	23	04FSfF23	c2
04	FS	f	F	24	04FSfF24	c2
04	FS	f	F	25	04FSfF25	c2
04	FS	f	F	26	04FSfF26	c2
04	FS	f	F	27	04FSfF27	c2	h17	2017	111	20	1.027	187.631	2.542	8.9855	10.926	1.035
04	FS	f	F	28	04FSfF28	c2
04	FS	f	F	29	04FSfF29	c2
04	FS	f	F	30	04FSfF30	c2
04	FS	f	F	31	04FSfF31	c2
04	FS	f	F	32	04FSfF32	c2
04	FS	f	G	01	04FSfG01	c2
04	FS	f	G	02	04FSfG02	c2
04	FS	f	G	03	04FSfG03	c2
04	FS	f	G	04	04FSfG04	c2
04	FS	f	G	05	04FSfG05	c2
04	FS	f	G	06	04FSfG06	c2
04	FS	f	G	07	04FSfG07	c2
04	FS	f	G	08	04FSfG08	c2
04	FS	f	G	09	04FSfG09	c2	h17	2017	112	20	0.363	98.4492	1.204	5.3459	8.908	1.623
04	FS	f	G	10	04FSfG10	c2
04	FS	f	G	11	04FSfG11	c2
04	FS	f	G	12	04FSfG12	c2
04	FS	f	G	13	04FSfG13	c2	h17	2017	113	20	0.733	200.033	4.605	11.9873	21.512	2.443
04	FS	f	G	14	04FSfG14	c2
04	FS	f	G	15	04FSfG15	c2
04	FS	f	G	16	04FSfG16	c2
04	FS	f	G	17	04FSfG17	c2
04	FS	f	G	18	04FSfG18	c2
04	FS	f	G	19	04FSfG19	c2
04	FS	f	G	20	04FSfG20	c2
04	FS	f	G	21	04FSfG21	c2
04	FS	f	G	22	04FSfG22	c2
04	FS	f	G	23	04FSfG23	c2	h17	2017	114	20	0.419	83.9821	1.698	6.2198	9.839	2.194
04	FS	f	G	24	04FSfG24	c2
04	FS	f	G	25	04FSfG25	c2
04	FS	f	G	26	04FSfG26	c2
04	FS	f	G	27	04FSfG27	c2
04	FS	f	G	28	04FSfG28	c2
04	FS	f	G	29	04FSfG29	c2
04	FS	f	G	30	04FSfG30	c2
04	FS	f	G	31	04FSfG31	c2
04	FS	f	G	32	04FSfG32	c2
04	FS	f	C	01	04FSfC01	c2
04	FS	f	C	02	04FSfC02	c2	h17	2017	115	20	0.358	85.8559	2.545	8.471	13.113	5.086
04	FS	f	C	03	04FSfC03	c2
04	FS	f	C	04	04FSfC04	c2
04	FS	f	C	05	04FSfC05	c2
04	FS	f	C	06	04FSfC06	c2
04	FS	f	C	07	04FSfC07	c2
04	FS	f	C	08	04FSfC08	c2	vp17
04	FS	f	C	09	04FSfC09	c2
04	FS	f	C	10	04FSfC10	c2
04	FS	f	C	11	04FSfC11	c2
04	FS	f	C	12	04FSfC12	c2
04	FS	f	C	13	04FSfC13	c2
04	FS	f	C	14	04FSfC14	c2
04	FS	f	C	15	04FSfC15	c2
04	FS	f	C	16	04FSfC16	c2
04	FS	f	C	17	04FSfC17	c2
04	FS	f	C	18	04FSfC18	c2	h17	2017	116	20	0.3	75.3637	1.667	8.8355	15.614	2.553
04	FS	f	C	19	04FSfC19	c2
04	FS	f	C	20	04FSfC20	c2
04	FS	f	C	21	04FSfC21	c2
04	FS	f	C	22	04FSfC22	c2
04	FS	f	C	23	04FSfC23	c2
04	FS	f	C	24	04FSfC24	c2
04	FS	f	C	25	04FSfC25	c2
04	FS	f	C	26	04FSfC26	c2
04	FS	f	C	27	04FSfC27	c2
04	FS	f	C	28	04FSfC28	c2
04	FS	f	C	29	04FSfC29	c2
04	FS	f	C	30	04FSfC30	c2
04	FS	f	C	31	04FSfC31	c2
04	FS	f	C	32	04FSfC32	c2	h17	2017	117	21	0.507	138.449	2.628	6.645	12.773	3.338
04	FS	u	F	01	04FSuF01	c2
04	FS	u	F	02	04FSuF02	c2
04	FS	u	F	03	04FSuF03	c2
04	FS	u	F	04	04FSuF04	c2
04	FS	u	F	05	04FSuF05	c2
04	FS	u	F	06	04FSuF06	c2
04	FS	u	F	07	04FSuF07	c2	h17	2017	118	20	0.394		3.402	13.8851	17.863	2.867
04	FS	u	F	08	04FSuF08	c2
04	FS	u	F	09	04FSuF09	c2
04	FS	u	F	10	04FSuF10	c2
04	FS	u	F	11	04FSuF11	c2
04	FS	u	F	12	04FSuF12	c2
04	FS	u	F	13	04FSuF13	c2	h17	2017	119	20	0.271		1.679	7.2034	17.768	3.874
04	FS	u	F	14	04FSuF14	c2
04	FS	u	F	15	04FSuF15	c2
04	FS	u	F	16	04FSuF16	c2
04	FS	u	F	17	04FSuF17	c2
04	FS	u	F	18	04FSuF18	c2
04	FS	u	F	19	04FSuF19	c2
04	FS	u	F	20	04FSuF20	c2
04	FS	u	F	21	04FSuF21	c2
04	FS	u	F	22	04FSuF22	c2	h17	2017	120	20	0.3		4.034	8.5162	15.293	4.558
04	FS	u	F	23	04FSuF23	c2
04	FS	u	F	24	04FSuF24	c2
04	FS	u	F	25	04FSuF25	c2
04	FS	u	F	26	04FSuF26	c2
04	FS	u	F	27	04FSuF27	c2
04	FS	u	F	28	04FSuF28	c2
04	FS	u	F	29	04FSuF29	c2
04	FS	u	F	30	04FSuF30	c2
04	FS	u	F	31	04FSuF31	c2
04	FS	u	F	32	04FSuF32	c2
04	FS	u	G	01	04FSuG01	c2
04	FS	u	G	02	04FSuG02	c2
04	FS	u	G	03	04FSuG03	c2
04	FS	u	G	04	04FSuG04	c2
04	FS	u	G	05	04FSuG05	c2
04	FS	u	G	06	04FSuG06	c2
04	FS	u	G	07	04FSuG07	c2
04	FS	u	G	08	04FSuG08	c2	h17	2017	121	20	0.259		0.874	5.9282	7.203	2.112
04	FS	u	G	09	04FSuG09	c2
04	FS	u	G	10	04FSuG10	c2	vp17
04	FS	u	G	11	04FSuG11	c2
04	FS	u	G	12	04FSuG12	c2
04	FS	u	G	13	04FSuG13	c2
04	FS	u	G	14	04FSuG14	c2
04	FS	u	G	15	04FSuG15	c2
04	FS	u	G	16	04FSuG16	c2
04	FS	u	G	17	04FSuG17	c2	vp17
04	FS	u	G	18	04FSuG18	c2	h17	2017	122	21	0.668		1.875	9.8931	14.316	1.676
04	FS	u	G	19	04FSuG19	c2
04	FS	u	G	20	04FSuG20	c2
04	FS	u	G	21	04FSuG21	c2
04	FS	u	G	22	04FSuG22	c2
04	FS	u	G	23	04FSuG23	c2
04	FS	u	G	24	04FSuG24	c2	vp17
04	FS	u	G	25	04FSuG25	c2	vp17
04	FS	u	G	26	04FSuG26	c2
04	FS	u	G	27	04FSuG27	c2
04	FS	u	G	28	04FSuG28	c2	h17	2017	123	20	0.395		1.85	8.7587	12.08	2.862
04	FS	u	G	29	04FSuG29	c2
04	FS	u	G	30	04FSuG30	c2
04	FS	u	G	31	04FSuG31	c2
04	FS	u	G	32	04FSuG32	c2
04	FS	u	C	01	04FSuC01	c2	h17	2017	124	20	0.605		0.791	5.9566	7.271	1.027
04	FS	u	C	02	04FSuC02	c2
04	FS	u	C	03	04FSuC03	c2
04	FS	u	C	04	04FSuC04	c2
04	TC	u	C	05	04TCuC05	c2	ap
04	TC	u	C	06	04TCuC06	c2	ap
04	TC	u	C	07	04TCuC07	c2	ap
04	TC	u	C	08	04TCuC08	c2	ap
04	FS	u	C	09	04FSuC09	c2
04	FS	u	C	10	04FSuC10	c2
04	FS	u	C	11	04FSuC11	c2
04	FS	u	C	12	04FSuC12	c2
04	FS	u	C	13	04FSuC13	c2
04	FS	u	C	14	04FSuC14	c2
04	FS	u	C	15	04FSuC15	c2	h17	2017	125	21	0.504		2.066	6.2128	12.509	2.705
04	FS	u	C	16	04FSuC16	c2
04	FS	u	C	17	04FSuC17	c2
04	FS	u	C	18	04FSuC18	c2
04	FS	u	C	19	04FSuC19	c2
04	FS	u	C	20	04FSuC20	c2
04	FS	u	C	21	04FSuC21	c2
04	FS	u	C	22	04FSuC22	c2
04	FS	u	C	23	04FSuC23	c2
04	FS	u	C	24	04FSuC24	c2
04	FS	u	C	25	04FSuC25	c2
04	FS	u	C	26	04FSuC26	c2
04	FS	u	C	27	04FSuC27	c2
04	FS	u	C	28	04FSuC28	c2	h17	2017	126	20	0.36		3.19	9.5686	15.804	6.567
04	FS	u	C	29	04FSuC29	c2
04	FS	u	C	30	04FSuC30	c2
04	FS	u	C	31	04FSuC31	c2
04	TC	f	F	01	04TCfF01	c2
04	TC	f	F	02	04TCfF02	c2
04	TC	f	F	03	04TCfF03	c2
04	TC	f	F	04	04TCfF04	c2	h17	2017	127	10	0.242	57.8347	1.047	3.4742	5.982	0.521
04	TC	f	F	05	04TCfF05	c2	ap
04	TC	f	F	06	04TCfF06	c2
04	TC	f	F	07	04TCfF07	c2
04	TC	f	F	08	04TCfF08	c2	ap
04	TC	f	F	09	04TCfF09	c2
04	TC	f	F	10	04TCfF10	c2
04	TC	f	F	11	04TCfF11	c2
04	TC	f	F	12	04TCfF12	c2
04	TC	f	F	13	04TCfF13	c2
04	TC	f	F	14	04TCfF14	c2
04	TC	f	F	15	04TCfF15	c2	vp17
04	TC	f	F	16	04TCfF16	c2
04	TC	f	F	17	04TCfF17	c2
04	TC	f	F	18	04TCfF18	c2
04	TC	f	F	19	04TCfF19	c2	h17	2017	128	10	0.509	124.04	0.741	3.8622	3.888	0.217
04	TC	f	F	20	04TCfF20	c2	vp17
04	TC	f	F	21	04TCfF21	c2	h17	2017	129	10	0.917	175.548	2.092	6.6905	5.416	0.529
04	TC	f	F	22	04TCfF22	c2
04	TC	f	F	23	04TCfF23	c2
04	TC	f	F	24	04TCfF24	c2
04	TC	f	F	25	04TCfF25	c2
04	TC	f	F	26	04TCfF26	c2
04	TC	f	F	27	04TCfF27	c2
04	TC	f	F	28	04TCfF28	c2
04	TC	f	F	29	04TCfF29	c2
04	TC	f	F	30	04TCfF30	c2	vp17
04	TC	f	F	31	04TCfF31	c2
04	TC	f	F	32	04TCfF32	c2
04	TC	f	G	01	04TCfG01	c2
04	TC	f	G	02	04TCfG02	c2
04	TC	f	G	03	04TCfG03	c2
04	TC	f	G	04	04TCfG04	c2
04	TC	f	G	05	04TCfG05	c2
04	TC	f	G	06	04TCfG06	c2	h17	2017	130	10	0.54	164.299	1.572	7.108	7.561	0.33
04	TC	f	G	07	04TCfG07	c2
04	TC	f	G	08	04TCfG08	c2
04	TC	f	G	09	04TCfG09	c2
04	TC	f	G	10	04TCfG10	c2	h17	2017	131	3	0.021	9.3401	0.021	0.8126	0.583	0.042
04	TC	f	G	11	04TCfG11	c2
04	TC	f	G	12	04TCfG12	c2
04	TC	f	G	13	04TCfG13	c2
04	TC	f	G	14	04TCfG14	c2
04	TC	f	G	15	04TCfG15	c2
04	TC	f	G	16	04TCfG16	c2
04	TC	f	G	17	04TCfG17	c2
04	TC	f	G	18	04TCfG18	c2
04	TC	f	G	19	04TCfG19	c2
04	TC	f	G	20	04TCfG20	c2
04	TC	f	G	21	04TCfG21	c2
04	TC	f	G	22	04TCfG22	c2
04	TC	f	G	23	04TCfG23	c2
04	TC	f	G	24	04TCfG24	c2
04	TC	f	G	25	04TCfG25	c2
04	TC	f	G	26	04TCfG26	c2
04	TC	f	G	27	04TCfG27	c2
04	TC	f	G	28	04TCfG28	c2
04	TC	f	G	29	04TCfG29	c2
04	TC	f	G	30	04TCfG30	c2
04	TC	f	G	31	04TCfG31	c2	h17	2017	132	10	0.357	123.492	0.633	3.1838	3.386	0.514
04	TC	f	G	32	04TCfG32	c2	vp17
04	TC	f	C	01	04TCfC01	c2
04	TC	f	C	02	04TCfC02	c2
04	TC	f	C	03	04TCfC03	c2
04	TC	f	C	04	04TCfC04	c2
04	TC	f	C	05	04TCfC05	c2
04	TC	f	C	06	04TCfC06	c2
04	TC	f	C	07	04TCfC07	c2
04	TC	f	C	08	04TCfC08	c2	h17	2017	133	11	0.7	222.775	0.7	2.5778	3.518	0.053
04	TC	f	C	09	04TCfC09	c2
04	TC	f	C	10	04TCfC10	c2
04	TC	f	C	11	04TCfC11	c2
04	TC	f	C	12	04TCfC12	c2
04	TC	f	C	13	04TCfC13	c2
04	TC	f	C	14	04TCfC14	c2
04	TC	f	C	15	04TCfC15	c2	vp17
04	TC	f	C	16	04TCfC16	c2
04	TC	f	C	17	04TCfC17	c2	vp17
04	TC	f	C	18	04TCfC18	c2
04	TC	f	C	19	04TCfC19	c2
04	TC	f	C	20	04TCfC20	c2
04	TC	f	C	21	04TCfC21	c2	h17	2017	134	7	0.559	232.093	0.908	2.8656	5.367	0.077
04	TC	f	C	22	04TCfC22	c2
04	TC	f	C	23	04TCfC23	c2
04	TC	f	C	24	04TCfC24	c2
04	TC	f	C	25	04TCfC25	c2
04	TC	f	C	26	04TCfC26	c2	ap
04	TC	f	C	27	04TCfC27	c2
04	TC	f	C	28	04TCfC28	c2
04	TC	f	C	29	04TCfC29	c2	h17	2017	135	5	0.531	102.521	0.62	1.3117	0.982	0
04	TC	f	C	30	04TCfC30	c2
04	TC	f	C	31	04TCfC31	c2
04	TC	f	C	32	04TCfC32	c2
04	TC	u	F	01	04TCuF01	c2
04	TC	u	F	02	04TCuF02	c2
04	TC	u	F	03	04TCuF03	c2
04	TC	u	F	04	04TCuF04	c2
04	TC	u	F	05	04TCuF05	c2
04	TC	u	F	06	04TCuF06	c2	h17	2017	136	4	0.099		0.099	2.0726	1.424	0.016
04	TC	u	F	07	04TCuF07	c2
04	TC	u	F	08	04TCuF08	c2
04	TC	u	F	09	04TCuF09	c2
04	TC	u	F	10	04TCuF10	c2	h17	2017	137	9	0.952		0.952	2.8593	3.442	0.098
04	TC	u	F	11	04TCuF11	c2
04	TC	u	F	12	04TCuF12	c2	ap
04	TC	u	F	13	04TCuF13	c2
04	TC	u	F	14	04TCuF14	c2
04	TC	u	F	15	04TCuF15	c2
04	TC	u	F	16	04TCuF16	c2
04	TC	u	F	17	04TCuF17	c2
04	TC	u	F	18	04TCuF18	c2
04	TC	u	F	19	04TCuF19	c2
04	TC	u	F	20	04TCuF20	c2
04	TC	u	F	21	04TCuF21	c2
04	TC	u	F	22	04TCuF22	c2
04	TC	u	F	23	04TCuF23	c2
04	TC	u	F	24	04TCuF24	c2
04	TC	u	F	25	04TCuF25	c2
04	TC	u	F	26	04TCuF26	c2
04	TC	u	F	27	04TCuF27	c2
04	TC	u	F	28	04TCuF28	c2
04	TC	u	F	29	04TCuF29	c2
04	TC	u	F	30	04TCuF30	c2	h17	2017	138	10	0.531		0.952	3.2136	3.442	0.098
04	TC	u	F	31	04TCuF31	c2
04	TC	u	G	01	04TCuG01	c2	np
04	TC	u	G	02	04TCuG02	c2	np
04	TC	u	G	03	04TCuG03	c2	np
04	TC	u	G	04	04TCuG04	c2	np
04	TC	u	G	05	04TCuG05	c2	np
04	TC	u	G	06	04TCuG06	c2	np
04	TC	u	G	07	04TCuG07	c2	np
04	TC	u	G	08	04TCuG08	c2	np
04	TC	u	G	09	04TCuG09	c2	np
04	TC	u	G	10	04TCuG10	c2	np
04	TC	u	G	11	04TCuG11	c2	np
04	TC	u	G	12	04TCuG12	c2	np
04	TC	u	G	13	04TCuG13	c2	np
04	TC	u	G	14	04TCuG14	c2	np
04	TC	u	G	15	04TCuG15	c2	np
04	TC	u	G	16	04TCuG16	c2	np
04	TC	u	G	17	04TCuG17	c2	np
04	TC	u	G	18	04TCuG18	c2	np
04	TC	u	G	19	04TCuG19	c2	np
04	TC	u	G	20	04TCuG20	c2	np
04	TC	u	G	21	04TCuG21	c2	np
04	TC	u	G	22	04TCuG22	c2	np
04	TC	u	G	23	04TCuG23	c2	np
04	TC	u	G	24	04TCuG24	c2	np
04	TC	u	G	25	04TCuG25	c2	np
04	TC	u	G	26	04TCuG26	c2	np
04	TC	u	G	27	04TCuG27	c2	np
04	TC	u	G	28	04TCuG28	c2	np
04	TC	u	G	29	04TCuG29	c2	np
04	TC	u	G	30	04TCuG30	c2	np
04	TC	u	G	31	04TCuG31	c2	np
04	TC	u	G	32	04TCuG32	c2	np
04	TC	u	C	01	04TCuC01	c2
04	TC	u	C	02	04TCuC02	c2
04	TC	u	C	03	04TCuC03	c2
04	TC	u	C	04	04TCuC04	c2
04	TC	u	C	05	04TCuC05	c2
04	TC	u	C	06	04TCuC06	c2
04	TC	u	C	07	04TCuC07	c2	h17	2017						4.3738	4.551	0.208
04	TC	u	C	08	04TCuC08	c2
04	TC	u	C	09	04TCuC09	c2
04	TC	u	C	10	04TCuC10	c2
04	TC	u	C	11	04TCuC11	c2
04	TC	u	C	12	04TCuC12	c2
04	TC	u	C	13	04TCuC13	c2
04	TC	u	C	14	04TCuC14	c2
04	TC	u	C	15	04TCuC15	c2
04	TC	u	C	16	04TCuC16	c2	h17	2017	139	11	0.531		0.531	10.4252	12.403	0.646
04	TC	u	C	17	04TCuC17	c2
04	TC	u	C	18	04TCuC18	c2	vp17
04	TC	u	C	19	04TCuC19	c2
04	TC	u	C	20	04TCuC20	c2
04	TC	u	C	21	04TCuC21	c2
04	TC	u	C	22	04TCuC22	c2
04	TC	u	C	23	04TCuC23	c2
04	TC	u	C	24	04TCuC24	c2
04	TC	u	C	25	04TCuC25	c2	h17	2017	140	5	0.343		0.343	1.5853	1.13	0.02
04	TC	u	C	26	04TCuC26	c2
04	TC	u	C	27	04TCuC27	c2
04	TC	u	C	28	04TCuC28	c2
04	TC	u	C	29	04TCuC29	c2
04	TC	u	C	30	04TCuC30	c2
04	TC	u	C	31	04TCuC31	c2
04	TC	u	C	32	04TCuC32	c2
05	FS	f	F	01	05FSfF01	c2
05	FS	f	F	02	05FSfF02	c2
05	FS	f	F	03	05FSfF03	c2
05	FS	f	F	04	05FSfF04	c2
05	FS	f	F	05	05FSfF05	c2
05	FS	f	F	06	05FSfF06	c2
05	FS	f	F	07	05FSfF07	c2
05	FS	f	F	08	05FSfF08	c2
05	FS	f	F	09	05FSfF09	c2	h17	2017	141	20	0.416	82.5965	1.653	7.3106	9.423	1.445
05	FS	f	F	10	05FSfF10	c2
05	FS	f	F	11	05FSfF11	c2
05	FS	f	F	12	05FSfF12	c2
05	FS	f	F	13	05FSfF13	c2
05	FS	f	F	14	05FSfF14	c2
05	FS	f	F	15	05FSfF15	c2
05	FS	f	F	16	05FSfF16	c2
05	FS	f	F	17	05FSfF17	c2	h17	2017	142	20	0.35	79.5219	2.344	11.1831	16.616	2.889
05	FS	f	F	18	05FSfF18	c2
05	FS	f	F	19	05FSfF19	c2
05	FS	f	F	20	05FSfF20	c2
05	FS	f	F	21	05FSfF21	c2
05	FS	f	F	22	05FSfF22	c2
05	FS	f	F	23	05FSfF23	c2
05	FS	f	F	24	05FSfF24	c2
05	FS	f	F	25	05FSfF25	c2
05	FS	f	F	26	05FSfF26	c2
05	FS	f	F	27	05FSfF27	c2
05	FS	f	F	28	05FSfF28	c2	h17	2017	143	20	0.558	130.901	2.342	6.8691	10.296	2.629
05	FS	f	F	29	05FSfF29	c2
05	FS	f	F	30	05FSfF30	c2
05	FS	f	F	31	05FSfF31	c2	vp17
05	FS	f	F	32	05FSfF32	c2
05	FS	f	G	01	05FSfG01	c2
05	FS	f	G	02	05FSfG02	c2	vp17
05	FS	f	G	03	05FSfG03	c2
05	FS	f	G	04	05FSfG04	c2
05	FS	f	G	05	05FSfG05	c2
05	FS	f	G	06	05FSfG06	c2
05	FS	f	G	07	05FSfG07	c2
05	FS	f	G	08	05FSfG08	c2	h17	2017	144	20	0.598	172.942	4.551	15.2013	22.53	4.818
05	FS	f	G	09	05FSfG09	c2
05	FS	f	G	10	05FSfG10	c2
05	FS	f	G	11	05FSfG11	c2	h17	2017	145	20	0.401	110.703	2.812	11.8306	14.748	5.037
05	FS	f	G	12	05FSfG12	c2
05	FS	f	G	13	05FSfG13	c2
05	FS	f	G	14	05FSfG14	c2
05	FS	f	G	15	05FSfG15	c2
05	FS	f	G	16	05FSfG16	c2
05	FS	f	G	17	05FSfG17	c2
05	FS	f	G	18	05FSfG18	c2
05	FS	f	G	19	05FSfG19	c2
05	FS	f	G	20	05FSfG20	c2
05	FS	f	G	21	05FSfG21	c2	vp17
05	FS	f	G	22	05FSfG22	c2	h17	2017	146	12	0.304	72.1226	3.745	14.9062	21.504	8.108
05	FS	f	G	23	05FSfG23	c2
05	FS	f	G	24	05FSfG24	c2
05	FS	f	G	25	05FSfG25	c2
05	FS	f	G	26	05FSfG26	c2	vp17
05	FS	f	G	27	05FSfG27	c2	vp17
05	FS	f	G	28	05FSfG28	c2
05	FS	f	G	29	05FSfG29	c2
05	FS	f	G	30	05FSfG30	c2
05	FS	f	G	31	05FSfG31	c2	vp17
05	FS	f	G	32	05FSfG32	c2
05	FS	f	G	33	05FSfG33	c2
05	FS	f	C	01	05FSfC01	c2
05	FS	f	C	02	05FSfC02	c2
05	FS	f	C	03	05FSfC03	c2
05	FS	f	C	04	05FSfC04	c2
05	FS	f	C	05	05FSfC05	c2
05	FS	f	C	06	05FSfC06	c2	vp17
05	FS	f	C	07	05FSfC07	c2
05	FS	f	C	08	05FSfC08	c2	h17	2017	147	20	0.334	86.7494	2.853	4.9214	8.74	2.278
05	FS	f	C	09	05FSfC09	c2
05	FS	f	C	10	05FSfC10	c2
05	FS	f	C	11	05FSfC11	c2
05	FS	f	C	12	05FSfC12	c2
05	FS	f	C	13	05FSfC13	c2
05	FS	f	C	14	05FSfC14	c2
05	FS	f	C	15	05FSfC15	c2
05	FS	f	C	16	05FSfC16	c2
05	FS	f	C	17	05FSfC17	c2
05	FS	f	C	18	05FSfC18	c2
05	FS	f	C	19	05FSfC19	c2	h17	2017	148	19	0.413	103.166	1.746	7.6202	11.067	3.553
05	FS	f	C	20	05FSfC20	c2
05	FS	f	C	21	05FSfC21	c2
05	FS	f	C	22	05FSfC22	c2
05	FS	f	C	23	05FSfC23	c2
05	FS	f	C	24	05FSfC24	c2
05	FS	f	C	25	05FSfC25	c2	h17	2017	149	20	0.33	65.981	3.842	19.5486	26.074	5.825
05	FS	f	C	26	05FSfC26	c2	vp17
05	FS	f	C	27	05FSfC27	c2	vp17
05	FS	f	C	28	05FSfC28	c2
05	FS	f	C	29	05FSfC29	c2
05	FS	f	C	30	05FSfC30	c2
05	FS	f	C	31	05FSfC31	c2
05	FS	f	C	32	05FSfC32	c2	vp17
05	FS	u	F	01	05FSuF01	c2
05	FS	u	F	02	05FSuF02	c2
05	FS	u	F	03	05FSuF03	c2
05	FS	u	F	04	05FSuF04	c2
05	FS	u	F	05	05FSuF05	c2	vp17
05	FS	u	F	06	05FSuF06	c2	h17	2017	150	20	0.347		1.531	9.386	11.127	2.559
05	FS	u	F	07	05FSuF07	c2	vp17
05	FS	u	F	08	05FSuF08	c2	vp17
05	FS	u	F	09	05FSuF09	c2
05	FS	u	F	10	05FSuF10	c2	vp17
05	FS	u	F	11	05FSuF11	c2
05	FS	u	F	12	05FSuF12	c2
05	FS	u	F	13	05FSuF13	c2
05	FS	u	F	14	05FSuF14	c2
05	FS	u	F	15	05FSuF15	c2
05	FS	u	F	16	05FSuF16	c2	vp17
05	FS	u	F	17	05FSuF17	c2	h17	2017	151	20	0.493		3.197	11.5582	14.11	3.296
05	FS	u	F	18	05FSuF18	c2
05	FS	u	F	19	05FSuF19	c2
05	FS	u	F	20	05FSuF20	c2
05	FS	u	F	21	05FSuF21	c2
05	FS	u	F	22	05FSuF22	c2
05	FS	u	F	23	05FSuF23	c2
05	FS	u	F	24	05FSuF24	c2
05	FS	u	F	25	05FSuF25	c2	h17	2017	152	20	0.27		3.162	11.7881	16.196	2.703
05	FS	u	F	26	05FSuF26	c2
05	FS	u	F	27	05FSuF27	c2
05	FS	u	F	28	05FSuF28	c2
05	FS	u	F	29	05FSuF29	c2
05	FS	u	F	30	05FSuF30	c2
05	FS	u	F	31	05FSuF31	c2
05	FS	u	F	32	05FSuF32	c2	vp17
05	FS	u	G	01	05FSuG01	c2	vp17
05	FS	u	G	02	05FSuG02	c2
05	FS	u	G	03	05FSuG03	c2
05	FS	u	G	04	05FSuG04	c2
05	FS	u	G	05	05FSuG05	c2	vp17
05	FS	u	G	06	05FSuG06	c2
05	FS	u	G	07	05FSuG07	c2	h17	2017	153	20	0.529		0.769	8.4544	12.382	1.7
05	FS	u	G	08	05FSuG08	c2	vp17
05	FS	u	G	09	05FSuG09	c2
05	FS	u	G	10	05FSuG10	c2
05	FS	u	G	11	05FSuG11	c2	vp17
05	FS	u	G	12	05FSuG12	c2	vp17
05	FS	u	G	13	05FSuG13	c2
05	FS	u	G	14	05FSuG14	c2
05	FS	u	G	15	05FSuG15	c2	h17	2017	154	7	0.115		0.94	5.0404	6.72	1.633
05	FS	u	G	16	05FSuG16	c2
05	FS	u	G	17	05FSuG17	c2	vp17
05	FS	u	G	18	05FSuG18	c2
05	FS	u	G	19	05FSuG19	c2
05	FS	u	G	20	05FSuG20	c2
05	FS	u	G	21	05FSuG21	c2
05	FS	u	G	22	05FSuG22	c2
05	FS	u	G	23	05FSuG23	c2
05	FS	u	G	24	05FSuG24	c2	h17	2017	155	19	0.529		0.529	4.5926	10.894	0.676
05	FS	u	G	25	05FSuG25	c2	vp17
05	FS	u	G	26	05FSuG26	c2
05	FS	u	G	27	05FSuG27	c2
05	FS	u	G	28	05FSuG28	c2
05	FS	u	G	29	05FSuG29	c2	vp17
05	FS	u	G	30	05FSuG30	c2
05	FS	u	G	31	05FSuG31	c2
05	FS	u	G	32	05FSuG32	c2
05	FS	u	C	01	05FSuC01	c2
05	FS	u	C	02	05FSuC02	c2
05	FS	u	C	03	05FSuC03	c2	vp17
05	FS	u	C	04	05FSuC04	c2
05	FS	u	C	05	05FSuC05	c2	vp17
05	FS	u	C	06	05FSuC06	c2
05	FS	u	C	07	05FSuC07	c2	h17	2017	156	20	0.309		1.112	5.5589	12.076	1.884
05	FS	u	C	08	05FSuC08	c2
05	FS	u	C	09	05FSuC09	c2
05	FS	u	C	10	05FSuC10	c2	vp17
05	FS	u	C	11	05FSuC11	c2
05	FS	u	C	12	05FSuC12	c2	h17	2017					0.846	6.3489	11.214	1.539
05	FS	u	C	13	05FSuC13	c2
05	FS	u	C	14	05FSuC14	c2
05	FS	u	C	15	05FSuC15	c2
05	FS	u	C	16	05FSuC16	c2
05	FS	u	C	17	05FSuC17	c2
05	FS	u	C	18	05FSuC18	c2
05	FS	u	C	19	05FSuC19	c2
05	FS	u	C	20	05FSuC20	c2
05	FS	u	C	21	05FSuC21	c2
05	FS	u	C	22	05FSuC22	c2
05	FS	u	C	23	05FSuC23	c2
05	FS	u	C	24	05FSuC24	c2
05	FS	u	C	25	05FSuC25	c2
05	FS	u	C	26	05FSuC26	c2
05	FS	u	C	27	05FSuC27	c2
05	FS	u	C	28	05FSuC28	c2	vp17
05	FS	u	C	29	05FSuC29	c2	vp17
05	FS	u	C	30	05FSuC30	c2
05	FS	u	C	31	05FSuC31	c2	h17	2017					0.909	9.8766	15.176	3.799
05	FS	u	C	32	05FSuC32	c2
05	TC	f	F	01	05TCfF01	c2
05	TC	f	F	02	05TCfF02	c2
05	TC	f	F	03	05TCfF03	c2
05	TC	f	F	04	05TCfF04	c2
05	TC	f	F	05	05TCfF05	c2
05	TC	f	F	06	05TCfF06	c2
05	TC	f	F	07	05TCfF07	c2	h17	2017	157	10	0.561	166.376	0.663	2.9429	3.177	0.06
05	TC	f	F	08	05TCfF08	c2
05	TC	f	F	09	05TCfF09	c2
05	TC	f	F	10	05TCfF10	c2
05	TC	f	F	11	05TCfF11	c2	h17	2017	158	10	0.688	193.741	0.925	3.674	4.612	0.093
05	TC	f	F	12	05TCfF12	c2
05	TC	f	F	13	05TCfF13	c2
05	TC	f	F	14	05TCfF14	c2
05	TC	f	F	15	05TCfF15	c2
05	TC	f	F	16	05TCfF16	c2
05	TC	f	F	17	05TCfF17	c2
05	TC	f	F	18	05TCfF18	c2
05	TC	f	F	19	05TCfF19	c2
05	TC	f	F	20	05TCfF20	c2
05	TC	f	F	21	05TCfF21	c2	vp17
05	TC	f	F	22	05TCfF22	c2
05	TC	f	F	23	05TCfF23	c2
05	TC	f	F	24	05TCfF24	c2
05	TC	f	F	25	05TCfF25	c2
05	TC	f	F	26	05TCfF26	c2
05	TC	f	F	27	05TCfF27	c2
05	TC	f	F	28	05TCfF28	c2
05	TC	f	F	29	05TCfF29	c2
05	TC	f	F	30	05TCfF30	c2
05	TC	f	F	31	05TCfF31	c2	h17	2017	159	9	0.371	101.187	0.371	1.5809	2.979	0.206
05	TC	f	F	32	05TCfF32	c2
05	TC	f	G	01	05TCfG01	c2	h17	2017	160	11	0.357	137.041	0.357	1.4882	1.88	0.123
05	TC	f	G	02	05TCfG02	c2
05	TC	f	G	03	05TCfG03	c2
05	TC	f	G	04	05TCfG04	c2
05	TC	f	G	05	05TCfG05	c2
05	TC	f	G	06	05TCfG06	c2	vp17
05	TC	f	G	07	05TCfG07	c2
05	TC	f	G	08	05TCfG08	c2
05	TC	f	G	09	05TCfG09	c2
05	TC	f	G	10	05TCfG10	c2
05	TC	f	G	11	05TCfG11	c2
05	TC	f	G	12	05TCfG12	c2
05	TC	f	G	13	05TCfG13	c2
05	TC	f	G	14	05TCfG14	c2
05	TC	f	G	15	05TCfG15	c2
05	TC	f	G	16	05TCfG16	c2	vp17
05	TC	f	G	17	05TCfG17	c2
05	TC	f	G	18	05TCfG18	c2
05	TC	f	G	19	05TCfG19	c2	h17	2017	161	10	0.348	142.907	0.348	1.4599	1.82	0.064
05	TC	f	G	20	05TCfG20	c2
05	TC	f	G	21	05TCfG21	c2
05	TC	f	G	22	05TCfG22	c2
05	TC	f	G	23	05TCfG23	c2
05	TC	f	G	24	05TCfG24	c2	ap
05	TC	f	G	25	05TCfG25	c2
05	TC	f	G	26	05TCfG26	c2
05	TC	f	G	27	05TCfG27	c2
05	TC	f	G	28	05TCfG28	c2	ap
05	TC	f	G	29	05TCfG29	c2
05	TC	f	G	30	05TCfG30	c2	h17	2017	162	11	0.253	91.864	0.253	1.6075	1.199	0.065
05	TC	f	G	31	05TCfG31	c2
05	TC	f	G	32	05TCfG32	c2
05	TC	f	C	01	05TCfC01	c2
05	TC	f	C	02	05TCfC02	c2	h17	2017	163	10	0.465	182.343	0.646	2.1052	4.047	0.174
05	TC	f	C	03	05TCfC03	c2
05	TC	f	C	04	05TCfC04	c2
05	TC	f	C	05	05TCfC05	c2
05	TC	f	C	06	05TCfC06	c2
05	TC	f	C	07	05TCfC07	c2
05	TC	f	C	08	05TCfC08	c2
05	TC	f	C	09	05TCfC09	c2
05	TC	f	C	10	05TCfC10	c2	h17	2017	164	10	0.335	121.612	0.471	2.0178	3.139	0.331
05	TC	f	C	11	05TCfC11	c2
05	TC	f	C	12	05TCfC12	c2
05	TC	f	C	13	05TCfC13	c2
05	TC	f	C	14	05TCfC14	c2
05	TC	f	C	15	05TCfC15	c2
05	TC	f	C	16	05TCfC16	c2
05	TC	f	C	17	05TCfC17	c2
05	TC	f	C	18	05TCfC18	c2
05	TC	f	C	19	05TCfC19	c2
05	TC	f	C	20	05TCfC20	c2
05	TC	f	C	21	05TCfC21	c2
05	TC	f	C	22	05TCfC22	c2
05	TC	f	C	23	05TCfC23	c2
05	TC	f	C	24	05TCfC24	c2
05	TC	f	C	25	05TCfC25	c2	h17	2017	165	10	0.727	218.834	1.845	7.6209	11.009	0.683
05	TC	f	C	26	05TCfC26	c2
05	TC	f	C	27	05TCfC27	c2
05	TC	f	C	28	05TCfC28	c2
05	TC	f	C	29	05TCfC29	c2
05	TC	f	C	30	05TCfC30	c2
05	TC	f	C	31	05TCfC31	c2
05	TC	f	C	32	05TCfC32	c2
05	TC	u	F	01	05TCuF01	c2
05	TC	u	F	02	05TCuF02	c2
05	TC	u	F	03	05TCuF03	c2
05	TC	u	F	04	05TCuF04	c2
05	TC	u	F	05	05TCuF05	c2
05	TC	u	F	06	05TCuF06	c2
05	TC	u	F	07	05TCuF07	c2
05	TC	u	F	08	05TCuF08	c2	h17	2017	166	10	0.26		0.524	1.738	2.661	0.689
05	TC	u	F	09	05TCuF09	c2
05	TC	u	F	10	05TCuF10	c2
05	TC	u	F	11	05TCuF11	c2
05	TC	u	F	12	05TCuF12	c2
05	TC	u	F	13	05TCuF13	c2
05	TC	u	F	14	05TCuF14	c2
05	TC	u	F	15	05TCuF15	c2	h17	2017	167	10	0.738		1.331	4.7324	5.261	0.177
05	TC	u	F	16	05TCuF16	c2
05	TC	u	F	17	05TCuF17	c2
05	TC	u	F	18	05TCuF18	c2
05	TC	u	F	19	05TCuF19	c2
05	TC	u	F	20	05TCuF20	c2
05	TC	u	F	21	05TCuF21	c2
05	TC	u	F	22	05TCuF22	c2
05	TC	u	F	23	05TCuF23	c2
05	TC	u	F	24	05TCuF24	c2	vp17
05	TC	u	F	25	05TCuF25	c2	h17	2017	168	8	0.538		0.538	2.886	5.48	0.075
05	TC	u	F	26	05TCuF26	c2
05	TC	u	F	27	05TCuF27	c2
05	TC	u	F	28	05TCuF28	c2
05	TC	u	F	29	05TCuF29	c2
05	TC	u	F	30	05TCuF30	c2
05	TC	u	F	31	05TCuF31	c2
05	TC	u	F	32	05TCuF32	c2
05	TC	u	G	01	05TCuG01	c2	vp17
05	TC	u	G	02	05TCuG02	c2
05	TC	u	G	03	05TCuG03	c2	vp17
05	TC	u	G	04	05TCuG04	c2
05	TC	u	G	05	05TCuG05	c2	h17	2017	169	10	0.291		0.529	2.7059	5.981	0.52
05	TC	u	G	06	05TCuG06	c2
05	TC	u	G	07	05TCuG07	c2
05	TC	u	G	08	05TCuG08	c2
05	TC	u	G	09	05TCuG09	c2
05	TC	u	G	10	05TCuG10	c2
05	TC	u	G	11	05TCuG11	c2
05	TC	u	G	12	05TCuG12	c2
05	TC	u	G	13	05TCuG13	c2	vp17
05	TC	u	G	14	05TCuG14	c2
05	TC	u	G	15	05TCuG15	c2
05	TC	u	G	16	05TCuG16	c2
05	TC	u	G	17	05TCuG17	c2
05	TC	u	G	18	05TCuG18	c2
05	TC	u	G	19	05TCuG19	c2	h17	2017	170	10	0.455		0.728	2.3041	3.159	0.196
05	TC	u	G	20	05TCuG20	c2
05	TC	u	G	21	05TCuG21	c2
05	TC	u	G	22	05TCuG22	c2
05	TC	u	G	23	05TCuG23	c2
05	TC	u	G	24	05TCuG24	c2
05	TC	u	G	25	05TCuG25	c2
05	TC	u	G	26	05TCuG26	c2	vp17
05	TC	u	G	27	05TCuG27	c2
05	TC	u	G	28	05TCuG28	c2
05	TC	u	G	29	05TCuG29	c2
05	TC	u	G	30	05TCuG30	c2
05	TC	u	G	31	05TCuG31	c2
05	TC	u	G	32	05TCuG32	c2	h17	2017	171	9	0.215		0.215	1.4519	2.892	0.223
05	TC	u	C	01	05TCuC01	c2
05	TC	u	C	02	05TCuC02	c2
05	TC	u	C	03	05TCuC03	c2
05	TC	u	C	04	05TCuC04	c2	h17	2017	172	7	0.609		1.428	5.9541	8.025	0.364
05	TC	u	C	05	05TCuC05	c2
05	TC	u	C	06	05TCuC06	c2	vp17
05	TC	u	C	07	05TCuC07	c2
05	TC	u	C	08	05TCuC08	c2
05	TC	u	C	09	05TCuC09	c2
05	TC	u	C	10	05TCuC10	c2
05	TC	u	C	11	05TCuC11	c2
05	TC	u	C	12	05TCuC12	c2
05	TC	u	C	13	05TCuC13	c2
05	TC	u	C	14	05TCuC14	c2
05	TC	u	C	15	05TCuC15	c2
05	TC	u	C	16	05TCuC16	c2
05	TC	u	C	17	05TCuC17	c2
05	TC	u	C	18	05TCuC18	c2
05	TC	u	C	19	05TCuC19	c2
05	TC	u	C	20	05TCuC20	c2
05	TC	u	C	21	05TCuC21	c2	h17	2017	173	10	0.283		0.44	1.488	3.401	0.046
05	TC	u	C	22	05TCuC22	c2
05	TC	u	C	23	05TCuC23	c2
05	TC	u	C	24	05TCuC24	c2
05	TC	u	C	25	05TCuC25	c2
05	TC	u	C	26	05TCuC26	c2
05	TC	u	C	27	05TCuC27	c2	vp17
05	TC	u	C	28	05TCuC28	c2
05	TC	u	C	29	05TCuC29	c2	h17	2017	174	10	0.493		0.708	2.839	3.429	0.455
05	TC	u	C	30	05TCuC30	c2
05	TC	u	C	31	05TCuC31	c2
05	TC	u	C	32	05TCuC32	c2
06	FS	f	F	01	06FSfF01	c2
06	FS	f	F	02	06FSfF02	c2
06	FS	f	F	03	06FSfF03	c2	h17	2017	175	20	0.604	143.526	2.378	8.9439	10.53	0.958
06	FS	f	F	04	06FSfF04	c2
06	FS	f	F	05	06FSfF05	c2
06	FS	f	F	06	06FSfF06	c2
06	FS	f	F	07	06FSfF07	c2
06	FS	f	F	08	06FSfF08	c2
06	FS	f	F	09	06FSfF09	c2
06	FS	f	F	10	06FSfF10	c2
06	FS	f	F	11	06FSfF11	c2
06	FS	f	F	12	06FSfF12	c2
06	FS	f	F	13	06FSfF13	c2
06	FS	f	F	14	06FSfF14	c2
06	FS	f	F	15	06FSfF15	c2
06	FS	f	F	16	06FSfF16	c2
06	FS	f	F	17	06FSfF17	c2
06	FS	f	F	18	06FSfF18	c2
06	FS	f	F	19	06FSfF19	c2	h17	2017	176	21	0.292	77.0934	2.686	7.7882	13.819	3.367
06	FS	f	F	20	06FSfF20	c2
06	FS	f	F	21	06FSfF21	c2
06	FS	f	F	22	06FSfF22	c2
06	FS	f	F	23	06FSfF23	c2
[truncated: 2,280 more rows]

## Sheet: legend
block	block repeatment
species	underplanted species	FS=Fagus sylvatica / TC=Tilia cordata
protection	plot protection	f=fenced / u=unfenced
treatment	plot treatment applied to P. serotina	F=Felling / G=Girdling / C=Control
plant_no	saplings number on plot	from 1 to 32
tree-ID	indivudual tree-ID of each saplings
stand	saplings stand	b2, c2, c3
saplings_death	cause of saplings death	ap=planted, died before vegetation period17 / h17=harvested in 2017 / np=false planted species / n=not planted; basic data set / vp17=died during vegetation period 2017 / empty cell=sapling alive
harvested	sapling harvest	nursery=before planting / 2017=harvested after vegetation period2017
harvest_no	individual number of harvested sapling from 1 to 393
no_scan	number of scanned leaves (subsample)
weight_scan	leaf weight (subsample)
leaf_area_scan	total leaf area of scanned leaves (subsample)
LM	leaf mass
SM	stem mass
RM	root mass
BM	branch mass
