# Supplementary material for: Initial Survival and Development of Planted European Beech (Fagus sylvatica L.) and Small-Leaved Lime (Tilia cordata Mill.) Seedlings Competing with Black Cherry (Prunus serotina Ehrh.)
Source: Plants (Basel). 2020 May 27;9(6):677. doi: 10.3390/plants9060677 (PMC7357064; doi:10.3390/plants9060677)
Supplement: Supplementary file 1 [file plants-09-00677-s001.zip › Table_S1.xlsx]

## Sheet: mortality
block	species	protection	treament	plotID	stand	vp17	pp	m17	h17	isf17
01	FS	f	F	01FSfF	c2	0	32	0	3	0.19
01	FS	u	F	01FSuF	c2	0	32	0	3	0.35
01	FS	f	G	01FSfG	c2	1	32	0.03125	3	0.13
01	FS	u	G	01FSuG	c2	3	32	0.09375	3	0.16
01	FS	f	C	01FSfC	c2	1	32	0.03125	3	0.16
01	FS	u	C	01FSuC	c2	1	32	0.03125	3	0.14
01	TC	f	F	01TCfF	c2	2	32	0.0625	3	0.19
01	TC	u	F	01TCuF	c2	6	32	0.1875	3	0.36
01	TC	f	G	01TCfG	c2	0	32	0	3	0.28
01	TC	u	G	01TCuG	c2	2	32	0.0625	3	0.15
01	TC	f	C	01TCfC	c2	1	32	0.03125	3	0.15
01	TC	u	C	01TCuC	c2	0	32	0	3	0.08
02	FS	f	F	02FSfF	c2	1	32	0.03125	3	0.18
02	FS	u	F	02FSuF	c2	2	32	0.0625	3	0.24
02	FS	f	G	02FSfG	c2	0	32	0	3	0.1
02	FS	u	G	02FSuG	c2	4	32	0.125	3	0.18
02	FS	f	C	02FSfC	c2	1	32	0.03125	3	0.17
02	FS	u	C	02FSuC	c2	2	31	0.0645161	3	0.12
02	TC	f	F	02TCfF	c2	0	32	0	3	0.35
02	TC	u	F	02TCuF	c2	0	32	0	3	0.17
02	TC	f	G	02TCfG	c2	0	32	0	3	0.17
02	TC	u	G	02TCuG	c2	2	32	0.0625	3	0.15
02	TC	f	C	02TCfC	c2	2	32	0.0625	3	0.24
02	TC	u	C	02TCuC	c2	2	32	0.0625	3	0.1
03	FS	f	F	03FSfF	c2	2	32	0.0625	3	0.24
03	FS	u	F	03FSuF	c3	0	32	0	3	0.24
03	FS	f	G	03FSfG	c2	0	32	0	3	0.12
03	FS	u	G	03FSuG	c2	2	32	0.0625	3	0.15
03	FS	f	C	03FSfC	c3	2	32	0.0625	3	0.08
03	FS	u	C	03FSuC	c2	2	32	0.0625	3	0.09
03	TC	f	F	03TCfF	c2	2	32	0.0625	3	0.15
03	TC	u	F	03TCuF	c2	1	32	0.03125	3	0.33
03	TC	f	G	03TCfG	c2	1	32	0.03125	3	0.16
03	TC	u	G	03TCuG	c2	0	32	0	3	0.22
03	TC	f	C	03TCfC	c2	0	32	0	3	0.2
03	TC	u	C	03TCuC	c2	0	32	0	3	0.15
04	FS	f	F	04FSfF	c3	0	32	0	3	0.29
04	FS	u	F	04FSuF	c3	0	32	0	3	0.24
04	FS	f	G	04FSfG	c3	0	32	0	3	0.18
04	FS	u	G	04FSuG	c3	4	32	0.125	3	0.31
04	FS	f	C	04FSfC	c3	1	32	0.03125	3	0.05
04	FS	u	C	04FSuC	c3	0	27	0	3	0.13
04	TC	f	F	04TCfF	c3	3	32	0.09375	3	0.32
04	TC	u	F	04TCuF	c3	0	31	0	3	0.28
04	TC	f	G	04TCfG	c3	1	32	0.03125	3	0.09
04	TC	u	G	04TCuG	c3
04	TC	f	C	04TCfC	c3	2	32	0.0625	3	0.05
04	TC	u	C	04TCuC	c3	1	32	0.03125	3	0.05
05	FS	f	F	05FSfF	c3	1	32	0.03125	3	0.28
05	FS	u	F	05FSuF	c3	6	32	0.1875	3	0.21
05	FS	f	G	05FSfG	c3	5	32	0.15625	3	0.03
05	FS	u	G	05FSuG	c3	8	32	0.25	3	0.05
05	FS	f	C	05FSfC	c3	4	32	0.125	3	0.03
05	FS	u	C	05FSuC	c3	5	32	0.15625	3	0.05
05	TC	f	F	05TCfF	c3	1	32	0.03125	3	0.24
05	TC	u	F	05TCuF	c3	1	32	0.03125	3	0.26
05	TC	f	G	05TCfG	c3	2	32	0.0625	3	0.05
05	TC	u	G	05TCuG	c3	4	32	0.125	3	0.04
05	TC	f	C	05TCfC	c3	0	32	0	3	0.03
05	TC	u	C	05TCuC	c3	2	32	0.0625	3	0.03
06	FS	f	F	06FSfF	c3	1	32	0.03125	3	0.3
06	FS	u	F	06FSuF	c3	1	32	0.03125	3	0.42
06	FS	f	G	06FSfG	c3	1	32	0.03125	3	0.04
06	FS	u	G	06FSuG	c3	2	32	0.0625	3	0.17
06	FS	f	C	06FSfC	c3	5	32	0.15625	3	0.07
06	FS	u	C	06FSuC	c3	3	32	0.09375	3	0.1
06	TC	f	F	06TCfF	c3	0	32	0	3	0.27
06	TC	u	F	06TCuF	c3	0	32	0	3	0.33
06	TC	f	G	06TCfG	c3	0	32	0	3	0.16
06	TC	u	G	06TCuG	c3	10	32	0.3125	3	0.08
06	TC	f	C	06TCfC	c3	1	32	0.03125	3	0.13
06	TC	u	C	06TCuC	c3	1	32	0.03125	3	0.26
07	FS	f	F	07FSfF	b2	0	32	0	3	0.35
07	FS	u	F	07FSuF	b2	0	32	0	3	0.4
07	FS	f	G	07FSfG	b2	0	32	0	3	0.38
07	FS	u	G	07FSuG	b2	0	32	0	3	0.43
07	FS	f	C	07FSfC	b2	3	32	0.09375	3	0.34
07	FS	u	C	07FSuC	b2	1	32	0.03125	3	0.35
07	TC	f	F	07TCfF	b2	4	32	0.125	3	0.41
07	TC	u	F	07TCuF	b2	0	32	0	3	0.37
07	TC	f	G	07TCfG	b2	2	32	0.0625	3	0.14
07	TC	u	G	07TCuG	b2	3	32	0.09375	3	0.58
07	TC	f	C	07TCfC	b2	0	32	0	3	0.47
07	TC	u	C	07TCuC	b2	1	32	0.03125	3	0.22
08	FS	f	F	08FSfF	b2	0	33	0	3	0.33
08	FS	u	F	08FSuF	b2	1	32	0.03125	3	0.37
08	FS	f	G	08FSfG	b2	1	32	0.03125	3	0.13
08	FS	u	G	08FSuG	b2	1	32	0.03125	3	0.16
08	FS	f	C	08FSfC	b2	0	32	0	3	0.08
08	FS	u	C	08FSuC	b2	0	31	0	3	0.26
08	TC	f	F	08TCfF	b2	0	32	0	3	0.39
08	TC	u	F	08TCuF	b2	1	32	0.03125	3	0.44
08	TC	f	G	08TCfG	b2	1	32	0.03125	3	0.1
08	TC	u	G	08TCuG	b2	4	32	0.125	3	0.11
08	TC	f	C	08TCfC	b2	1	32	0.03125	3	0.09
08	TC	u	C	08TCuC	b2	3	32	0.09375	3	0.09
09	FS	f	F	09FSfF	b2	0	32	0	3	0.35
09	FS	u	F	09FSuF	b2	0	32	0	3	0.46
09	FS	f	G	09FSfG	b2	0	32	0	3	0.42
09	FS	u	G	09FSuG	b2	0	32	0	3	0.3
09	FS	f	C	09FSfC	b2	2	32	0.0625	3	0.18
09	FS	u	C	09FSuC	b2	3	32	0.09375	3	0.29
09	TC	f	F	09TCfF	b2	0	32	0	3	0.38
09	TC	u	F	09TCuF	b2	1	32	0.03125	3	0.48
09	TC	f	G	09TCfG	b2	0	32	0	3	0.18
09	TC	u	G	09TCuG	b2	3	32	0.09375	3	0.47
09	TC	f	C	09TCfC	b2	0	32	0	3	0.26
09	TC	u	C	09TCuC	b2	0	32	0	3	0.25
10	FS	f	F	10FSfF	b2	0	32	0	3	0.5
10	FS	u	F	10FSuF	b2	0	32	0	3	0.39
10	FS	f	G	10FSfG	b2	0	32	0	3	0.28
10	FS	u	G	10FSuG	b2	1	32	0.03125	3	0.2
10	FS	f	C	10FSfC	b2	2	32	0.0625	3	0.1
10	FS	u	C	10FSuC	b2	0	32	0	3	0.52
10	TC	f	F	10TCfF	b2	1	32	0.03125	3	0.46
10	TC	u	F	10TCuF	b2	0	31	0	3	0.41
10	TC	f	G	10TCfG	b2	3	32	0.09375	3	0.08
10	TC	u	G	10TCuG	b2	4	32	0.125	3	0.34
10	TC	f	C	10TCfC	b2	3	32	0.09375	3	0.45
10	TC	u	C	10TCuC	b2	2	31	0.0645161	3	0.2
11	FS	f	F	11FSfF	b2	1	32	0.03125	3	0.47
11	FS	u	F	11FSuF	b2	1	32	0.03125	3	0.5
11	FS	f	G	11FSfG	b2	0	32	0	3	0.17
11	FS	u	G	11FSuG	b2	1	32	0.03125	3	0.3
11	FS	f	C	11FSfC	b2	1	32	0.03125	3	0.29
11	FS	u	C	11FSuC	b2	2	32	0.0625	3	0.17
11	TC	f	F	11TCfF	b2	0	32	0	3	0.43
11	TC	u	F	11TCuF	b2	2	32	0.0625	3	0.31
11	TC	f	G	11TCfG	b2	0	32	0	3	0.33
11	TC	u	G	11TCuG	b2	0	32	0	3	0.16
11	TC	f	C	11TCfC	b2	1	32	0.03125	3	0.16
11	TC	u	C	11TCuC	b2	4	32	0.125	3	0.13

## Sheet: legend
block	block repeatment
species	underplanted species	FS=Fagus sylvatica / TC=Tilia cordata
protection	plot protection	f=fenced / u=unfenced
treatment	plot treatment applied to P. serotina	F=Felling / G=Girdling / C=Control
stand	stand	b2, c2, c3
vp17	dead saplings on plot during vegetation period 2017
pp	planted saplings per plot in April 2017
m17	mortality per plot in 2017
h17	number of harvested saplings after vegetation period 2017
isf17	measured light availabiliy per plot
